# Supplementary material for: Retinoic acid signaling regulates spatiotemporal specification of human green and red cones
Source: PLoS Biol. 2024 Jan 11;22(1):e3002464. doi: 10.1371/journal.pbio.3002464 (PMC10783767; doi:10.1371/journal.pbio.3002464)
Supplement: S1 Data — (XLSX) [file pbio.3002464.s008.xlsx]

## Sheet: Fig1J
Figure 1J
HEK293 cells
	L-opsin mRNA	L-opsin mRNA + protein	M-opsin mRNA	M-opsin mRNA + protein	M-opsin + L-opsin mRNA co-expression	M-opsin + L-opsin mRNA + protein co-expression
Region 1	3	3	6	6	10	9
Region 2	10	10	5	5	19	19
Region 3	2	2	4	4	14	14
Region 4	7	7	4	4	17	16
Region 5	3	3	3	3	11	10
Region 6	5	4	8	8	15	14
Region 7	9	9	10	10	16	16
Region 8	6	5	7	7	9	9
Region 9	5	5	11	11	17	17
Total	50	48	58	58	128	124
% cells expressing M/L-opsin protein	96		100		96.875
Values = # of cells
Region = region of interest

## Sheet: Fig1K
Figure 1K
Adult human retina
	L-opsin mRNA	L-opsin mRNA + protein	M-opsin mRNA	M-opsin mRNA + protein	M-opsin + L-opsin mRNA co-expression	M-opsin + L-opsin mRNA + protein co-expression
Slide 1 - 1	45	44	15	14	1	1
Slide 1 - 2	56	54	19	22	2	2
Slide 1 - 3	30	29	10	10	1	1
Slide 1 - 4	16	15	6	6	0	0
Slide 2 - 1	54	53	11	9	1	1
Slide 2 - 2	55	55	8	7	0	0
Slide 2 - 3	33	32	10	9	0	0
Slide 3 - 1	12	12	4	4	0	0
Total	301	294	83	81	5	5
% cells expressing M/L-opsin protein	97.6744		97.5904		100
slide = slide # + region of interest
