# Supplementary material for: Retinoic acid signaling regulates spatiotemporal specification of human green and red cones
Source: PLoS Biol. 2024 Jan 11;22(1):e3002464. doi: 10.1371/journal.pbio.3002464 (PMC10783767; doi:10.1371/journal.pbio.3002464)
Supplement: S2 Data — (XLSX) [file pbio.3002464.s009.xlsx]

## Sheet: Fig2C-D
Figure 2C-D
Sample	Read count value for normalization
52/54	62629248
53	36005228
57	57778760
67	55169528
80	57899300
94-2	56610138	50365148
105	56687564
107	44932082
115	47936188
125	50030766
132	54237152
136	53522590
	Value
Unique M-opsin transcript position	52/54	53	57	67	80	94-2	105	107	115	125	132	136
276	0	0	0	0	0	0	0	0	0	33	88	43
382	0	0	0	0	0	0	1	0	2	18	57	19
413	0	0	0	0	0	0	2	0	2	18	68	25
429	0	0	0	0	0	0	2	0	2	23	67	23
771	0	0	0	0	0	0	0	0	0	19	72	34
779	0	0	0	0	0	0	0	0	0	18	69	34
780	0	0	0	0	0	0	0	0	0	18	69	34
781	0	0	0	0	0	0	0	0	0	18	69	36
788	0	0	0	0	0	0	0	0	0	18	65	37
902	0	0	0	0	0	0	2	0	5	31	44	26
905	0	0	0	0	0	0	2	0	5	32	50	27
907	0	0	0	0	0	0	2	0	6	32	49	24
910	0	0	0	0	0	0	2	0	7	34	51	25
912	0	0	0	0	0	0	2	0	7	35	55	25
917	0	0	0	0	0	0	2	0	7	37	55	27
931	0	0	0	0	0	0	2	0	9	37	57	27
935	0	0	0	0	0	0	2	0	10	40	62	29
970	0	0	0	0	0	0	1	0	12	40	67	27
974	0	0	0	0	0	0	1	0	11	41	65	27
1008	0	0	0	0	0	0	0	0	10	28	74	27
	Value
Unique L-opsin transcript position	52/54	53	57	67	80	94-2	105	107	115	125	132	136
254	0	0	1	0	0	0	0	0	0	0	0	0
360	0	0	3	0	0	0	0	0	0	0	0	0
391	0	0	3	0	0	0	0	0	0	0	0	0
407	0	0	3	0	0	0	0	0	0	0	0	0
749	0	0	0	0	0	0	0	0	0	0	2	0
757	0	0	0	0	0	0	0	0	0	0	3	0
758	0	0	0	0	0	0	0	0	0	0	3	0
759	0	0	0	0	0	0	0	0	0	0	3	0
766	0	0	0	0	0	0	0	0	0	0	4	0
880	0	0	0	0	0	0	0	0	0	1	3	0
883	0	0	0	0	0	0	0	0	0	1	2	0
885	0	0	0	0	0	0	0	0	0	1	2	0
888	0	0	0	0	0	0	0	0	0	1	1	0
890	0	0	0	0	0	0	0	0	0	1	1	0
895	0	0	0	0	0	0	0	0	0	1	1	0
901	0	0	0	0	0	0	0	0	0	1	1	0
905	0	0	0	0	0	0	0	0	0	1	1	0
940	0	0	1	0	0	0	0	0	0	2	2	0
944	0	0	1	0	0	0	0	0	0	2	2	0
978	0	0	1	0	0	0	0	0	0	1	3	0
The plot was generated by using the opsin pileup values at each transcript position divided by the read count value for the sample.
Day 52/54 was one sample with exact date unknown (between days 52 and 54)
Day 94-2 were two samples averaged and plotted

## Sheet: Fig2E-F
Figure 2E-F
Sample	Age	Read count value for normalization
E-MTAB-4377.RNA1	70	64296115
E-MTAB-4377.RNA10	49	77134134
E-MTAB-4377.RNA11	68	74888354
	Value						Value
Unique M-opsin transcript position	E-MTAB-4377.RNA1	E-MTAB-4377.RNA10	E-MTAB-4377.RNA11			Unique L-opsin transcript position	E-MTAB-4377.RNA1	E-MTAB-4377.RNA10	E-MTAB-4377.RNA11
276	1197	484	494			254	843	1239	916
382	644	309	217			360	421	588	363
413	736	377	292			391	611	717	447
429	628	312	260			407	586	640	395
771	1094	510	405			749	881	1543	889
779	823	342	292			757	779	1271	749
780	855	366	309			758	768	1236	730
781	883	377	328			759	756	1209	715
788	1024	442	362			766	856	1410	848
902	1033	556	452			880	1340	2524	1632
905	1113	570	465			883	1423	2644	1708
907	1157	601	495			885	1492	2768	1772
910	1081	584	487			888	1526	2838	1781
912	1090	584	486			890	1448	2722	1723
917	985	521	405			895	1404	2648	1656
931	923	493	388			901	1292	2469	1519
935	1303	636	489			905	1280	2486	1513
970	2178	1038	949			940	1664	3218	1891
974	2174	1038	936			944	1812	3500	2107
1008	2632	1336	1168			978	2497	4885	3041
The plot was generated by using the opsin pileup values at each transcript position divided by the read count value for the sample.

## Sheet: Fig2K, Fig S3D-H
Figure 2K, S3D-H
NDRI sample identifier number	Retina #	Center/Middle/Periphery	Slide number	M-opsin expressing cells	L-opsin expressing cells	Total
_09908	1	Center	S1	1095	1744	2839
_09908	1	Center	S2	457	1859	2316
_09908	1	Center	S3	7	21	28
_09908	1	Middle	S1	754	1372	2126
_09908	1	Middle	S2	20	318	338
_09908	1	Middle	S3	13	185	198
_09908	1	Middle	S4	10	84	94
_09908	1	Periphery	S1	146	2371	2517
_09908	1	Periphery	S2	37	703	740
_09908	1	Periphery	S3	151	1483	1634
_09908	1	Periphery	S4	40	450	490
_09908	1	Periphery	S5	29	660	689
_09511	2	Center	S1	1887	3505	5392
_09511	2	Center	S2	1093	1430	2523
_09511	2	Center	S3	79	150	229
_09511	2	Middle	S1	299	700	999
_09511	2	Middle	S2	92	632	724
_09511	2	Middle	S3	27	90	117
_09511	2	Periphery	S1	8	98	106
_09511	2	Periphery	S2	46	465	511
_09511	2	Periphery	S3	49	203	252
_00045	4	Center	S1	3936	5742	9678
_00045	4	Center	S2	1457	2972	4429
_00045	4	Center	S3	468	1138	1606
_00045	4	Middle	S1	283	591	874
_00045	4	Middle	S2	1004	1919	2923
_00045	4	Middle	S3	515	1152	1667
_00045	4	Middle	S4	51	130	181
_00045	4	Middle	S5	951	2460	3411
_00045	4	Middle	S6	257	489	746
_00045	4	Periphery	S1	604	2937	3541
_00045	4	Periphery	S2	23	431	454
Only sides with positive signal are listed.
The percent average of M- or L-opsin expressing cells was computer (#expressing/total *100) were calculated for all slides of each retinal section for each retina
Mean for each (3) retina sectioms (C/M/P) were calculated with error bars representing SEM.
