# Supplementary material for: Retinoic acid signaling regulates spatiotemporal specification of human green and red cones
Source: PLoS Biol. 2024 Jan 11;22(1):e3002464. doi: 10.1371/journal.pbio.3002464 (PMC10783767; doi:10.1371/journal.pbio.3002464)
Supplement: S3 Data — (XLSX) [file pbio.3002464.s010.xlsx]

## Sheet: Fig3A-C, S4A-C, S6A
Figure 3A-C, S4A-C, S6A
	Chr	Strand	Start	End	Gene_name	Description	TransCount	Gene_type	Source	Status	D52.54	D53	D57	D67	D80	D94	D94.2	D105	D107	D115	D125	D132	D136	D59P	D59P.2	D73P	D96P	D132P	D59C	D59C.2	D96NC	D132NC	D73M	D96M	D132M
ENSG00000165092	9	-1	72900662	73080442	ALDH1A1	aldehyde dehydrogenase 1 family, member A1 [Source:HGNC Symbol;Acc:HGNC:402]	7	protein_coding	ensembl_havana	KNOWN	706.784	157.077	201.72	49.6472	4.55786	12.2947	6.77212	9.77722	15.2142	4.29279	3.58085	4.73085	5.80437	277.678	115.233	24.5114	5.2203	1.53062	45.2571	0.399883	0.423688	0.195145	0.439772	0.17736	0.915023
ENSG00000128918	15	-1	57953424	58497866	ALDH1A2	aldehyde dehydrogenase 1 family, member A2 [Source:HGNC Symbol;Acc:HGNC:15472]	25	protein_coding	ensembl_havana	KNOWN	1.50827	2.03996	1.19893	0.961948	0.651123	0.652371	0.479914	1.09163	0.520639	2.93717	2.26436	2.43858	2.11515	0.85806	1.15443	1.34451	0.679064	1.53062	0.867201	1.49956	0.235382	0.63422	1.27045	2.17266	10.294
ENSG00000184254	15	1	100877714	100916626	ALDH1A3	aldehyde dehydrogenase 1 family, member A3 [Source:HGNC Symbol;Acc:HGNC:409]	7	protein_coding	ensembl_havana	KNOWN	134.236	22.8319	45.5594	46.0132	23.6408	13.3485	11.7846	15.2828	11.9168	7.90778	7.16171	6.77926	3.68922	68.5018	35.2625	29.3723	11.7563	3.7245	39.3493	22.8433	3.3895	0.292717	0.293181	2.03964	0.0457511
ENSG00000095596	10	1	93073475	93077890	CYP26A1	cytochrome P450, family 26, subfamily A, polypeptide 1 [Source:HGNC Symbol;Acc:HGNC:2603]	6	protein_coding	ensembl_havana	KNOWN	8.04411	19.9289	15.8359	6.9474	6.46114	4.66696	5.43902	5.83786	5.66918	5.76138	5.68724	5.8526	7.03411	8.86662	7.03151	9.41156	4.71101	2.09184	8.67201	10.147	0.611994	2.19538	46.8602	17.603	48.7707
ENSG00000003137	2	-1	72129238	72148038	CYP26B1	cytochrome P450, family 26, subfamily B, polypeptide 1 [Source:HGNC Symbol;Acc:HGNC:20581]	5	protein_coding	ensembl_havana	KNOWN	0.137115	0.549221	1.14898	0.427533	0.55095	0.451641	0.373266	0.664471	0.809882	0.564841	0.526596	0.731575	0.639464	1.09641	0.734636	1.03424	0.509298	1.12245	0.433601	0.649809	0.564917	0.487862	1.12386	0.532081	1.05228
ENSG00000187553	10	1	93060808	93069536	CYP26C1	cytochrome P450, family 26, subfamily C, polypeptide 1 [Source:HGNC Symbol;Acc:HGNC:20577]	2	protein_coding	ensembl_havana	KNOWN	0.365641	1.09844	0.699377	0.0534416	0.100173	0.351277	0.159971	0.379698	0.173546	0.282421	0.105319	0.0975433	0.245948	0.52437	0.26237	0.0517119	0.0424415	0.0510205	0.1626	0.149956	0	0	5.57045	1.86228	0.823521
ENSG00000185551	15	1	96325938	96340263	NR2F2	nuclear receptor subfamily 2, group F, member 2 [Source:HGNC Symbol;Acc:HGNC:7976]	5	protein_coding	ensembl_havana	KNOWN	59.828	72.8894	65.5416	79.6814	65.0121	69.2517	65.055	54.0595	53.915	43.8882	43.3915	42.285	44.5165	71.648	64.9103	57.3485	47.9589	38.2654	37.7233	50.8351	41.6156	37.9069	55.2158	32.3683	22.5096
ENSG00000247809	15	-1	96110040	96327361	NR2F2-AS1	NR2F2 antisense RNA 1 [Source:HGNC Symbol;Acc:HGNC:44222]	15	antisense	havana	KNOWN	0.639872	0.392301	0.699377	1.06883	0.901554	0.953465	0.906504	0.901783	1.15697	0.734294	0.737235	0.341402	0.590275	0.4767	0.419792	0.672254	0.636622	0.204082	0.379401	0.199941	1.12983	0.536648	0.488636	0.2217	0.183005
Normalized gene CPM values from Hoshino et al.
If more than two values per timepoint or region (D94, D59P, D59C), then average values with S.D. were plotted

## Sheet: Fig3E, S4F
Figure 3E, S4F
Genotype	Age	Organoid number	Section number	Treatment	M cones	L cones	Co-expressing cones	Total
H7	200	R1	S1	RA 20-43	13	25	0	38
H7	200	R1	S2	RA 20-43	0	137	0	137
H7	200	R1	S3	RA 20-43	0	0	0	0
H7	200	R1	S4	RA 20-43	4	0	0	4
H7	200	R2	S1	RA 20-43	0	0	0	0
H7	200	R2	S2	RA 20-43	0	8	0	8
H7	200	R2	S3	RA 20-43	0	21	0	21
H7	200	R2	S4	RA 20-43	0	2	0	2
H7	200	R3	S1	RA 20-43	0	137	0	137
H7	200	R3	S3	RA 20-43	0	113	0	113
H7	200	R4	S1	RA 20-43	2	1	0	3
H7	200	R4	S2	RA 20-43	1	17	0	18
H7	200	R4	S3	RA 20-43	0	0	0	0
H7	200	R5	S1	RA 20-43	0	0	0	0
H7	200	R5	S2	RA 20-43	1	0	0	1
H7	200	R5	S3	RA 20-43	2	40	0	42
H7	200	R6	S1	RA 20-43	1	6	0	7
H7	200	R6	S2	RA 20-43	0	73	0	73
H7	200	R6	S3	RA 20-43	191	29	0	220
H7	200	R6	S4	RA 20-43	94	579	3	676
H7	200	R6	S5	RA 20-43	7	32	0	39
Over 150 total cones and included in analysis = R1, R3, R6
Under 150 total cones and omitted from analysis = R2, R4, R5
H7	198(200)	R1	S1	RA 20-60	150	1	0	151
H7	198(200)	R1	S2	RA 20-60	417	15	0	432
H7	198(200)	R1	S3	RA 20-60	5	1	0	6
H7	198(200)	R2	S1	RA 20-60	2	0	0	2
H7	198(200)	R2	S2	RA 20-60	80	2	0	82
H7	198(200)	R2	S3	RA 20-60	350	157	0	507
H7	198(200)	R2	S4	RA 20-60	0	242	0	242
H7	198(200)	R2	S5	RA 20-60	0	84	0	84
H7	198(200)	R2	S6	RA 20-60	0	18	0	18
H7	198(200)	R2	S7	RA 20-60	0	1	0	1
H7	198(200)	R3	S1	RA 20-60	237	0	0	237
H7	198(200)	R3	S2	RA 20-60	37	0	0	37
H7	198(200)	R3	S3	RA 20-60	170	0	0	170
H7	198(200)	R4	S1	RA 20-60	254	0	0	254
H7	198(200)	R4	S2	RA 20-60	223	4	0	227
H7	198(200)	R4	S3	RA 20-60	36	17	0	53
H7	198(200)	R4	S4	RA 20-60	1	1	0	2
H7	198(200)	R4	S5	RA 20-60	32	1	0	33
H7	198(200)	R5	S1	RA 20-60	0	272	0	272
H7	198(200)	R5	S2	RA 20-60	2	98	0	100
H7	198(200)	R5	S3	RA 20-60	2	158	0	160
H7	198(200)	R5	S4	RA 20-60	11	117	0	128
H7	198(200)	R5	S5	RA 20-60	131	301	0	432
H7	198(200)	R5	S6	RA 20-60	31	4	0	35
H7	198(200)	R5	S7	RA 20-60	131	0	0	131
H7	198(200)	R6	S1	RA 20-60	404	19	0	423
H7	198(200)	R6	S2	RA 20-60	243	5	0	248
H7	198(200)	R6	S3	RA 20-60	65	114	0	179
H7	198(200)	R6	S4	RA 20-60	26	0	0	26
H7	198(200)	R6	S5	RA 20-60	4	0	0	4
H7	198(200)	R6	S6	RA 20-60	1	44	0	45
Over 150 total cones and included in analysis = R1-R6
Under 150 total cones and omitted from analysis = none
H7iCas9	200	R1	S1	RA 20-130	618	0	0	618
H7iCas9	200	R1	S2	RA 20-130	507	1	0	508
H7iCas9	200	R1	S3	RA 20-130	408	0	0	408
H7iCas9	200	R1	S4	RA 20-130	217	0	0	217
H7iCas9	200	R1	S5	RA 20-130	66	0	0	66
H7iCas9	200	R2	S1	RA 20-130	132	0	0	132
H7iCas9	200	R2	S2	RA 20-130	36	5	0	41
H7iCas9	200	R2	S3	RA 20-130	10	3	0	13
H7iCas9	200	R2	S4	RA 20-130	42	0	0	42
H7iCas9	200	R2	S5	RA 20-130	0	0	0	0
H7	200	R3	S1	RA 20-131	1794	44	0	1838
H7	200	R3	S2	RA 20-131	1514	5	0	1519
H7	200	R3	S3	RA 20-131	391	3	0	394
H7	200	R4	S1	RA 20-131	6	0	0	6
H7	200	R4	S2	RA 20-131	0	0	0	0
H7	200	R4	S3	RA 20-131	1	3	0	4
Over 150 total cones and included in analysis = R1-R3
Under 150 total cones and omitted from analysis = R4
H7iCas9	200	R1	S1	RA 20-43, 130-200	0	834	0	834
H7iCas9	200	R1	S2	RA 20-43, 130-200	200	1908	62	2170
H7iCas9	200	R1	S3	RA 20-43, 130-200	4	1001	0	1005
H7iCas9	200	R2	S1	RA 20-43, 130-200	0	416	0	416
H7iCas9	200	R2	S2	RA 20-43, 130-200	0	786	5	791
H7iCas9	200	R2	S3	RA 20-43, 130-200	0	1618	0	1618
H7iCas9	200	R2	S4	RA 20-43, 130-200	17	1215	0	1232
H7iCas9	200	R2	S5	RA 20-43, 130-200	6	473	41	520
H7iCas9	200	R3	S1	RA 20-43, 130-200	0	83	0	83
H7iCas9	200	R3	S2	RA 20-43, 130-200	1	285	0	286
H7iCas9	200	R3	S3	RA 20-43, 130-200	22	411	7	440
H7iCas9	200	R3	S4	RA 20-43, 130-200	0	34	0	34
H7iCas9	200	R3	S5	RA 20-43, 130-200	0	0	0	0
H7iCas9	200	R4	S1	RA 20-43, 130-200	34	47	2	83
H7iCas9	200	R4	S2	RA 20-43, 130-200	458	1267	43	1768
H7iCas9	200	R4	S3	RA 20-43, 130-200	8	1881	7	1896
H7iCas9	200	R4	S4	RA 20-43, 130-200	192	109	4	305
H7iCas9	200	R4	S5	RA 20-43, 130-200	23	55	0	78
H7iCas9	200	R5	S1	RA 20-43, 130-200	6	478	0	484
H7iCas9	200	R5	S2	RA 20-43, 130-200	80	234	7	321
H7iCas9	200	R5	S3	RA 20-43, 130-200	21	922	6	949
Over 150 total cones and included in analysis = R1-R5
Under 150 total cones and omitted from analysis = none
Organoids with fewer than 150 cones were not included in the analysis, but are reported here.
Average M, L, and c o-expressing cones were plotted with SEM
Total cones added from one organoid, plotted mean with SEM
