# Supplementary material for: Retinoic acid signaling regulates spatiotemporal specification of human green and red cones
Source: PLoS Biol. 2024 Jan 11;22(1):e3002464. doi: 10.1371/journal.pbio.3002464 (PMC10783767; doi:10.1371/journal.pbio.3002464)
Supplement: S4 Data — (XLSX) [file pbio.3002464.s011.xlsx]

## Sheet: Fig4A
Figure 4A
Subject ID	Cone Ratio
AL-015	21.6
AL-016	67.9
AL-017	64.8
AL-020	111
AL-021	79.6
AL-022	66.3
AL-023	42.2
AL-024	82.8
AL-025	89.3
AL-027	60.2
AL-028	67.4
AL-029	69.9
AL-030	60.5
AL-031	64
AL-032	59.6
AL-033	92.2
AL-034	109
AL-035	82.4
AL-036	65.3
AL-038	81.3
AL-039	66.4
AL-042	95
AL-043	72
AL-044	100
AL-045	92.8
AL-046	80.4
AL-047	80.6
AL-048	55
AL-049	52.2
AL-050	86.7
AL-051	66.5
AL-052	86.5
AL-053	45.3
AL-054	51.9
AL-055	98.8
AL-056	68.2
AL-058	71.8
AL-059	47.3
AL-060	104
AL-061	90.1
AL-062	49
AL-063	61.1
AL-064	74.4
AL-065	66.5
AL-067	57.1
AL-068	85.8
AL-069	60.9
AL-070	56.9
AL-071	58.3
AL-072	40.4
AL-073	81.3
AL-074	88.4
AL-077	82.2
AL-079	33.2
AL-080	61
AL-081	77.5
AL-082	31.8
AL-083	104
AL-084	47.7
AL-085	50.4
AL-086	38.1
AL-087	60.9
AL-088	62.7
AL-089	69.7
AL-090	74.4
AL-091	87.1
AL-092	52.8
AL-093	66.3
AL-094	98.6
AL-095	60.2
AL-096	50.1
AL-097	72.1
AL-098	38.2
AL-099	62.3
AL-100	104
AL-1002	50.7
AL-1003	33.3
AL-1004	47.9
AL-1005	81.3
AL-1006	59.5
AL-1007	37.3
AL-1008	55.9
AL-1009	90.5
AL-101	71.2
AL-1010	68.4
AL-1011	61.8
AL-1012	47.8
AL-1013	66.9
AL-1014	44.9
AL-1015	38.8
AL-1016	41.9
AL-1017	34.1
AL-1018	45.6
AL-102	57.5
AL-1021	35.6
AL-1022	60.2
AL-1023	67.8
AL-1024	57.6
AL-1025	62.2
AL-1026	70.1
AL-1027	54.8
AL-1028	63.8
AL-103	62.9
AL-1030	78.0363
AL-104	18.3
AL-1042	47.3
AL-105	64.8
AL-106	73.8
AL-107	42.7
AL-108	51.9
AL-109	47.4
AL-110	57.5
AL-111	31.4
AL-112	41.6
AL-113	49.7
AL-114	57.9
AL-115	40
AL-116	51.2
AL-117	63.1
AL-118	87.3
AL-119	59
AL-120	73.4
AL-121	71.1
AL-122	77.5
AL-123	63.3
AL-127	59.5
AL-128	31.7
AL-129	35
AL-131	59
AL-132	46.9
AL-133	31.9
AL-134	58.9
AL-135	36.3
AL-136	56.7
AL-137	39.7
AL-138	51.7
AL-139	64.4
AL-140	22.2
AL-141	59.5
AL-142	56.6
AL-143	52.7
AL-144	13.9
AL-145	63.5
AL-146	62.7
AL-147	47.1
AL-148	56.7
AL-149	89.2
AL-150	78.7
AL-151	60.8
AL-152	49.5
AL-155	58
AL-156	30.3
AL-157	49.7
AL-158	67.1
AL-159	63.3
AL-160	47.7
AL-161	28.2
AL-162	21.9
AL-163	35.9
AL-164	52.1
AL-165	70.4
AL-166	69.9
AL-167	82.2
AL-168	63.6
AL-169	88.6
AL-170	65.7
AL-171	87.3
AL-172	84.8
AL-174	51.2
AL-175	45.2
AL-176	31.5
AL-177	66.2
AL-178	38.5
AL-179	52.5
AL-181	51.5
AL-182	53.6
AL-183	52.4
AL-184	76.8
AL-185	74.5
AL-186	78.7
AL-187	37.9
AL-188	26.3
AL-189	40.3
AL-190	72.4
AL-191	68.2
AL-192	60.9
AL-193	39.1
AL-195	70.5
AL-196	38
AL-197	54.5
AL-198	56.6
AL-199	34.7
AL-200	50.8
AL-201	73.4
AL-202	54.3
AL-203	78.2
AL-204	42.8
AL-205	38.9
AL-207	61.9
AL-208	52
AL-209	54.3
AL-210	86.7
AL-211	57.6
AL-212	64.2
AL-213	47.7
AL-214	56.4
AL-215	57.4
AL-216	64.5
AL-217	52.6
AL-218	47.5
AL-219	63.1
AL-220	69.3
AL-221	38.3
AL-222	77.3
AL-223	56.2
AL-224	57.5
AL-225	26.6
AL-227	59.6
AL-228	64.3
AL-229	39.7
AL-230	67.5
AL-231	42.6
AL-232	54.5
AL-233	62.7
AL-234	81.5
AL-235	72.3
AL-236	65.2
AL-237	79.8
AL-238	64.3
AL-239	72
AL-240	41.4
AL-241	69.7
AL-242	65.2
AL-243	45.4
AL-244	45.9
AL-245	88
AL-246	74.5
AL-247	61.7
AL-248	52.7
AL-249	66.4
AL-250	56.2
AL-251	58.1
AL-252	47.5
AL-253	60.5
AL-254	35.1
AL-255	71.9
AL-256	58.9
AL-257	51.2
AL-258	75.4
AL-261	47
AL-262	55.1
AL-263	57.7
AL-264	46.1
AL-265	31.1
AL-266	39.1
AL-267	50.2
AL-268	75.2
AL-269	51.8
AL-270	61
AL-271	68
AL-272	87.5
AL-273	46.4
AL-274	58.6
AL-275	27
AL-276	55.9
AL-278	59.8
AL-279	60.1
AL-280	41.6
AL-281	48.3
AL-282	47.3
AL-283	71.8
AL-284	75.7
AL-285	50.7
AL-286	68.8
AL-287	59.4
AL-288	68.9
AL-289	72
AL-290	55.2
AL-291	43.3
AL-292	40.6
AL-293	48.8
AL-294	50.6
AL-295	39.7
AL-296	72.5
AL-297	60.4
AL-298	25.5
AL-299	37.6
AL-300	42.2
AL-301	72.5
AL-302	53.7
AL-303	75.6
AL-307	62.8
AL-308	62.6
AL-309	78.1
AL-310	51.7
AL-312	48.5
AL-314	70.6
AL-317	62.6
AL-318	54.3
AL-319	62
AL-320	76.9
AL-321	50
AL-322	82.2
AL-323	81.4
AL-324	74.1
AL-325	57.6
AL-326	67.9
AL-327	80.4
AL-328	53.4
AL-329	76.5
AL-331	39.4
AL-332	47.2
AL-334	74.3
AL-335	44.1
AL-336	76.8
AL-337	54.1
AL-338	78
AL-339	34
AL-340	28
AL-341	54.2
AL-342	80.5
AL-343	37.4
AL-344	47.5
AL-345	84.8
AL-346	55.6
AL-347	59.3
AL-348	36.4
AL-350	77.2
AL-351	57.4
AL-352	72.3
AL-353	85.9
AL-355	70.4
AL-356	27
AL-357	49.4
AL-358	88.4
AL-359	35.1
AL-360	55.2
AL-361	44.6
AL-362	67.1
AL-363	71.8
AL-364	45.1
AL-365	43.4
AL-366	58.7
AL-367	35.1
AL-368	56
AL-369	74.3
AL-370	62.4
AL-371	36.1
AL-372	44.2
AL-374	62.2
AL-375	54.6
AL-376	75.5
AL-377	35.3
AL-378	52.7
AL-379	58.7
AL-380	57.9
AL-381	66.5
AL-382	64
AL-383	51.1
AL-384	35.7
AL-386	49.1
AL-387	69.3
AL-388	69.6
AL-389	52.3
AL-391	72.9
AL-392	55.1
AL-393	60.8
AL-394	44.5
AL-395	62
AL-396	64.2
AL-397	40.9
AL-398	52.3
AL-399	52.4
AL-400	62.2
AL-401	60.9
AL-404	58.5
AL-405	39
AL-406	17
AL-407	36
AL-408	19.6
AL-409	58.1
AL-410	23.5
AL-411	51.8
AL-412	37.3
AL-413	83.4
AL-414	29.9
AL-416	65.8
AL-417	44.5
AL-418	70.9
AL-419	53.1
AL-420	45.9
AL-421	76.1
AL-422	56.5
AL-423	54.9
AL-424	74.3
AL-426	64.4
AL-427	86.5
AL-429	69.7
AL-430	61.8
AL-432	73.9
AL-433	48.7
AL-435	50.4
AL-437	53.9
AL-439	34.1
AL-440	58.2
AL-441	26.4
AL-442	33.5
AL-444	49.5
AL-445	60.7
AL-446	69.9
AL-448	57.4
AL-449	61.1
AL-450	64.9
AL-453	58.7
AL-456	68.6
AL-457	39.5
AL-458	74.2
AL-459	46.9
AL-462	29.1
AL-464	38.8
AL-465	48.5
AL-467	46.5
AL-468	74.4
AL-469	65.7
AL-471	70.5
AL-472	82.6
AL-473	55.6
AL-476	66.3
AL-477	64.7
AL-478	51.2
AL-480	79
AL-481	53
AL-484	56.9
AL-485	69.1
AL-486	77.1
AL-487	65
AL-489	34.4
AL-492	70.5
AL-493	41
AL-494	59.3
AL-495	54.4
AL-498	38.5
AL-500	59.3
AL-501	71.5
AL-502	32.7
AL-503	43.8
AL-504	55.6
AL-505	61.2
AL-506	69.8
AL-507	40.8
AL-508	76.5
AL-512	43.2
AL-514	100
AL-515	82.4
AL-516	87.7
AL-517	73.3
AL-518	63.6
AL-520	43.5
AL-521	28
AL-522	87.5
AL-523	65.3
AL-524	34.8
AL-525	71.6
AL-527	56.4
AL-528	66.8
AL-531	55
AL-532	62.6
AL-533	55.6
AL-534	66.3
AL-535	76.9
AL-536	27
AL-541	59.1
AL-542	61.3
AL-543	36.6
AL-545	23
AL-549	61.3
AL-550	58.9
AL-551	58.5
AL-552	47.5
AL-554	53.4
AL-557	82.5
AL-560	56.8
AL-562	46.2
AL-563	59
AL-564	62.7
AL-565	39.9
AL-566	71.3
AL-567	50
AL-568	57.6
AL-569	42.6
AL-570	31
AL-572	74.5
AL-574	64.8
AL-577	58.6
AL-578	67.7
AL-580	41.3
AL-581	27.5
AL-583	65.8
AL-585	60.8
AL-589	52.1
AL-592	23.8
AL-594	42.5
AL-602	85.3
AL-603	67.1
AL-605	33
AL-606	40.5
AL-607	90
AL-611	60.3
AL-614	78.9
AL-616	53
AL-621	34.1
AL-625	32.4
AL-626	49.2
AL-630	49.2
AL-631	47.9
AL-632	72.9
AL-635	63.4
AL-636	54.4
AL-637	58.2
AL-638	69.1
AL-641	77.8
AL-643	68.4
AL-644	67.1
AL-645	67.4
AL-646	86.9
AL-647	76.8
AL-648	56.4
AL-653	57
AL-656	72.2
AL-658	44.7
AL-660	57.1
AL-661	51.6
AL-663	52.7
AL-666	58.3
AL-668	89.9
AL-670	30.2
AL-676	62
AL-678	49.9
AL-679	86.5
AL-680	58.2
AL-681	45.7
AL-682	75.7
AL-684	85.5
AL-685	66.3
AL-686	53.7
AL-689	65.2
AL-691	42.2
AL-693	69.7
AL-694	61.8
AL-699	64.9
AL-702	58.6
AL-705	73.9
AL-706	46
AL-708	37.5
AL-709	54.3
AL-710	52.3
AL-711	64.5
AL-712	25.6
AL-713	78.5
AL-717	49.1
AL-718	62.5
AL-719	51.1
AL-722	55.5
AL-723	57.2
AL-725	59.2
AL-726	69.3
AL-727	19.5
AL-728	44.9
AL-729	57
AL-730	44.3
AL-731	55.6
AL-732	73.7
AL-735	66.3
AL-737	65.4
AL-738	65.7
AL-739	26.7
AL-741	34.2
AL-743	41.1
AL-744	33.8
AL-745	34.3
AL-746	62.8
AL-747	63.3
AL-748	58.2
AL-750	55.8
AL-751	84.7
AL-752	41.5
AL-753	48.5
AL-754	47.8
AL-755	51.6
AL-756	64.9
AL-757	47.4
AL-759	54.9
AL-761	63.1
AL-762	42.4
AL-763	80.4
AL-765	87.2
AL-767	58.9
AL-768	65.4
AL-769	64.7
AL-770	62.3
AL-771	67.7
AL-773	50
AL-774	56.3
AL-775	42.9
AL-776	76.5
AL-777	37.3
AL-778	80.9
AL-779	65
AL-780	58.8
AL-785	37.3
AL-786	58.8
AL-790	82.4
AL-795	56
AL-796	46.4
AL-797	73.1
AL-798	60.3
AL-799	61.5
AL-802	43.9
AL-803	32
AL-804	70.5
AL-807	23.2
AL-810	52.5
AL-811	60.9
AL-814	73.2
AL-815	57.6
AL-816	52.3
AL-817	71.3
AL-818	66.1
AL-819	98
AL-820	36
AL-821	73.5
AL-822	23.4
AL-823	53.5
AL-825	66.5
AL-826	87.2
AL-827	34.8
AL-830	44.1
AL-832	26
AL-833	47.2
AL-834	70.7
AL-836	75.1
AL-837	84.9
AL-839	41.7
AL-840	84.5
AL-841	67.9
AL-842	67.6
AL-844	39.7
AL-845	64.4
AL-846	59.3
AL-848	56.9
AL-849	94.3
AL-851	58
AL-852	51.3
AL-853	63.5
AL-854	75.1
AL-855	66.3
AL-857	71.4
AL-863	44.9
AL-864	56.4
AL-865	64.3
AL-866	31.1
AL-871	73
AL-872	57.9
AL-873	49.1
AL-874	50.1
AL-875	75.1
AL-876	57.7
AL-877	36.3
AL-878	63.8
AL-879	45.3
AL-880	107
AL-881	88.3
AL-882	83.2
AL-883	58.3
AL-884	52.4
AL-885	82.9
AL-886	59.4
AL-887	77.5
AL-888	68.4
AL-889	72.4
AL-890	71.9
AL-891	64.7
AL-892	40.6
AL-893	60.2
AL-894	73.8
AL-895	47.5
AL-896	52.5
AL-897	71
AL-898	76.2
AL-899	88.9
AL-900	71.3
AL-901	58.7
AL-904	58.9
AL-905	40.5
AL-906	78
AL-907	72.3
AL-908	57.8
AL-909	60.9
AL-910	48.5
AL-912	67.8
AL-913	58.9
AL-914	53.7
AL-915	80.1
AL-917	58.3
AL-918	83.4
AL-920	97.4
AL-921	61.4
AL-922	50.8
AL-923	79.8
AL-924	84.2
AL-925	78.4
AL-926	79
AL-927	70.5
AL-928	89.2
AL-929	85.5
AL-930	65.5
AL-931	72
AL-932	91
AL-933	27
AL-934	58.3
AL-935	63.4
AL-936	51
AL-937	56.4
AL-938	88.4
AL-939	37
AL-940	72.3
AL-941	41.9
AL-942	61.7
AL-943	97.3
AL-945	37.2
AL-946	19
AL-947	48.3
AL-948	30.5
AL-949	80
AL-950	56.8
AL-951	82.6
AL-952	73.3
AL-953	55.2
AL-954	94.5
AL-955	50.4
AL-956	68.7
AL-957	51.7
AL-958	58.3
AL-959	53.4
AL-961	74.1
AL-962	44.4
AL-965	47.9
AL-973	46.7
AL-981	72.6
AL-983	86.7
AL-988	75.9
AL-992	61.5
AL-995	43.5
AL-996	51.3
AL-997	63.3
AL-998	38.4
AL-999	47.2

## Sheet: Fig4B, 4C, 4G, 4H
Fig 4B, 4C, 4G, 4H
ancestry	Indiv	gt_GT_alleles	FID	l_cone_ratio	decile	ancestry_n	ancestry_w_counts
African	12-0329	T/G	12-0329	31.4	1	8	African (n = 8)
African	12-0870	T/T	12-0870	39.4	2	8	African (n = 8)
African	12-0935	T/T	12-0935	27	1	8	African (n = 8)
African	12-1012	T/T	12-1012	60.9	6	8	African (n = 8)
African	12-1361	T/T	12-1361	56.4	5	8	African (n = 8)
African	12-1621	T/G	12-1621	58.8	5	8	African (n = 8)
African	13-1935	T/T	13-1935	58.9	6	8	African (n = 8)
African	13-1980	T/T	13-1980	37	2	8	African (n = 8)
African American	11-0241	T/T	11-0241	72	8	139	African American (n = 139)
African American	11-0246	T/T	11-0246	80.6	9	139	African American (n = 139)
African American	11-0248	T/T	11-0248	52.2	4	139	African American (n = 139)
African American	11-0253	T/G	11-0253	86.5	10	139	African American (n = 139)
African American	11-0261	T/T	11-0261	71.8	8	139	African American (n = 139)
African American	11-0262	T/G	11-0262	47.3	3	139	African American (n = 139)
African American	11-0264	T/T	11-0264	90.1	10	139	African American (n = 139)
African American	11-0270	T/T	11-0270	49	3	139	African American (n = 139)
African American	11-0273	T/T	11-0273	74.4	9	139	African American (n = 139)
African American	11-0281	T/T	11-0281	56.9	5	139	African American (n = 139)
African American	11-0282	T/T	11-0282	58.3	5	139	African American (n = 139)
African American	11-0283	T/T	11-0283	40.4	2	139	African American (n = 139)
African American	11-0290	T/T	11-0290	33.2	1	139	African American (n = 139)
African American	11-0292	T/T	11-0292	77.5	9	139	African American (n = 139)
African American	11-0293	T/T	11-0293	31.8	1	139	African American (n = 139)
African American	11-0296	T/G	11-0296	47.7	3	139	African American (n = 139)
African American	11-0297	T/T	11-0297	50.4	3	139	African American (n = 139)
African American	11-0298	T/G	11-0298	38.1	2	139	African American (n = 139)
African American	11-0299	T/T	11-0299	60.9	6	139	African American (n = 139)
African American	11-0302	T/T	11-0302	74.4	9	139	African American (n = 139)
African American	11-0305	T/T	11-0305	66.3	7	139	African American (n = 139)
African American	11-0306	T/T	11-0306	98.6	10	139	African American (n = 139)
African American	11-0307	T/T	11-0307	60.2	6	139	African American (n = 139)
African American	11-0308	T/T	11-0308	50.1	3	139	African American (n = 139)
African American	11-0309	T/T	11-0309	72.1	8	139	African American (n = 139)
African American	11-0310	T/G	11-0310	38.2	2	139	African American (n = 139)
African American	11-0311	T/T	11-0311	62.3	6	139	African American (n = 139)
African American	11-0312	T/T	11-0312	104	10	139	African American (n = 139)
African American	11-0313	T/T	11-0313	71.2	8	139	African American (n = 139)
African American	12-0316	T/T	12-0316	62.9	7	139	African American (n = 139)
African American	12-0317	T/T	12-0317	18.3	1	139	African American (n = 139)
African American	12-0325	T/T	12-0325	47.4	3	139	African American (n = 139)
African American	12-0357	T/T	12-0357	59.5	6	139	African American (n = 139)
African American	12-0358	T/G	12-0358	31.7	1	139	African American (n = 139)
African American	12-0364	T/T	12-0364	31.9	1	139	African American (n = 139)
African American	12-0369	T/T	12-0369	39.7	2	139	African American (n = 139)
African American	12-0382	T/G	12-0382	13.9	1	139	African American (n = 139)
African American	12-0441	T/T	12-0441	78.7	9	139	African American (n = 139)
African American	12-0509	T/G	12-0509	45.2	3	139	African American (n = 139)
African American	12-0613	T/T	12-0613	54.3	4	139	African American (n = 139)
African American	12-0686	T/T	12-0686	58.9	6	139	African American (n = 139)
African American	12-0738	T/T	12-0738	75.2	9	139	African American (n = 139)
African American	12-0747	T/T	12-0747	58.6	5	139	African American (n = 139)
African American	12-0778	T/T	12-0778	48.8	3	139	African American (n = 139)
African American	12-0783	T/G	12-0783	25.5	1	139	African American (n = 139)
African American	12-0811	T/T	12-0811	51.7	4	139	African American (n = 139)
African American	12-0896	T/T	12-0896	78	9	139	African American (n = 139)
African American	12-0898	T/T	12-0898	28	1	139	African American (n = 139)
African American	12-0912	T/T	12-0912	59.3	6	139	African American (n = 139)
African American	12-0941	T/G	12-0941	44.6	2	139	African American (n = 139)
African American	12-0951	T/T	12-0951	62.4	6	139	African American (n = 139)
African American	12-0999	T/G	12-0999	64.2	7	139	African American (n = 139)
African American	12-1000	T/G	12-1000	40.9	2	139	African American (n = 139)
African American	12-1015	T/T	12-1015	58.5	5	139	African American (n = 139)
African American	12-1017	T/G	12-1017	17	1	139	African American (n = 139)
African American	12-1018	T/G	12-1018	36	1	139	African American (n = 139)
African American	12-1019	T/T	12-1019	19.6	1	139	African American (n = 139)
African American	12-1021	T/T	12-1021	23.5	1	139	African American (n = 139)
African American	12-1031	T/G	12-1031	29.9	1	139	African American (n = 139)
African American	12-1042	T/T	12-1042	45.9	3	139	African American (n = 139)
African American	12-1051	T/T	12-1051	69.7	8	139	African American (n = 139)
African American	12-1052	T/T	12-1052	61.8	6	139	African American (n = 139)
African American	12-1055	T/T	12-1055	48.7	3	139	African American (n = 139)
African American	12-1057	T/T	12-1057	50.4	3	139	African American (n = 139)
African American	12-1063	T/G	12-1063	26.4	1	139	African American (n = 139)
African American	12-1064	T/T	12-1064	33.5	1	139	African American (n = 139)
African American	12-1071	T/T	12-1071	60.7	6	139	African American (n = 139)
African American	12-1072	T/T	12-1072	69.9	8	139	African American (n = 139)
African American	12-1084	T/T	12-1084	58.7	5	139	African American (n = 139)
African American	12-1091	T/T	12-1091	46.9	3	139	African American (n = 139)
African American	12-1159	T/T	12-1159	40.8	2	139	African American (n = 139)
African American	12-1173	T/G	12-1173	43.5	2	139	African American (n = 139)
African American	12-1186	T/G	12-1186	55	4	139	African American (n = 139)
African American	12-1204	T/G	12-1204	36.6	1	139	African American (n = 139)
African American	12-1206	T/T	12-1206	23	1	139	African American (n = 139)
African American	12-1232	T/T	12-1232	46.2	3	139	African American (n = 139)
African American	12-1234	T/T	12-1234	59	6	139	African American (n = 139)
African American	12-1235	T/G	12-1235	62.7	6	139	African American (n = 139)
African American	12-1238	T/T	12-1238	39.9	2	139	African American (n = 139)
African American	12-1240	T/T	12-1240	50	3	139	African American (n = 139)
African American	12-1242	T/T	12-1242	42.6	2	139	African American (n = 139)
African American	12-1256	T/T	12-1256	64.8	7	139	African American (n = 139)
African American	12-1270	T/G	12-1270	41.3	2	139	African American (n = 139)
African American	12-1272	T/G	12-1272	27.5	1	139	African American (n = 139)
African American	12-1274	T/T	12-1274	65.8	7	139	African American (n = 139)
African American	12-1280	T/T	12-1280	52.1	4	139	African American (n = 139)
African American	12-1283	T/T	12-1283	23.8	1	139	African American (n = 139)
African American	12-1288	T/T	12-1288	42.5	2	139	African American (n = 139)
African American	12-1299	T/G	12-1299	40.5	2	139	African American (n = 139)
African American	12-1335	T/T	12-1335	53	4	139	African American (n = 139)
African American	12-1340	T/G	12-1340	34.1	1	139	African American (n = 139)
African American	12-1349	T/G	12-1349	49.2	3	139	African American (n = 139)
African American	12-1355	T/T	12-1355	54.4	4	139	African American (n = 139)
African American	12-1369	T/T	12-1369	86.9	10	139	African American (n = 139)
African American	12-1370	T/T	12-1370	76.8	9	139	African American (n = 139)
African American	12-1386	T/G	12-1386	44.7	2	139	African American (n = 139)
African American	12-1425	T/T	12-1425	30.2	1	139	African American (n = 139)
African American	12-1435	T/T	12-1435	86.5	10	139	African American (n = 139)
African American	12-1474	T/T	12-1474	37.5	2	139	African American (n = 139)
African American	12-1480	T/T	12-1480	64.5	7	139	African American (n = 139)
African American	12-1481	T/G	12-1481	25.6	1	139	African American (n = 139)
African American	12-1493	T/T	12-1493	55.5	4	139	African American (n = 139)
African American	12-1497	T/T	12-1497	59.2	6	139	African American (n = 139)
African American	12-1498	T/T	12-1498	19.5	1	139	African American (n = 139)
African American	12-1504	T/T	12-1504	73.7	9	139	African American (n = 139)
African American	12-1547	T/T	12-1547	63.3	7	139	African American (n = 139)
African American	12-1552	T/T	12-1552	58.2	5	139	African American (n = 139)
African American	12-1594	T/T	12-1594	69.3	8	139	African American (n = 139)
African American	12-1596	T/T	12-1596	65.4	7	139	African American (n = 139)
African American	12-1597	T/T	12-1597	42.9	2	139	African American (n = 139)
African American	12-1690	T/G	12-1690	36	1	139	African American (n = 139)
African American	12-1692	T/T	12-1692	23.4	1	139	African American (n = 139)
African American	12-1693	T/T	12-1693	53.5	4	139	African American (n = 139)
African American	12-1699	T/T	12-1699	44.1	2	139	African American (n = 139)
African American	12-1701	T/T	12-1701	26	1	139	African American (n = 139)
African American	12-1702	T/T	12-1702	47.2	3	139	African American (n = 139)
African American	12-1752	T/T	12-1752	41.7	2	139	African American (n = 139)
African American	12-1757	T/T	12-1757	39.7	2	139	African American (n = 139)
African American	12-1759	T/T	12-1759	59.3	6	139	African American (n = 139)
African American	12-1761	T/T	12-1761	56.9	5	139	African American (n = 139)
African American	12-1779	T/T	12-1779	52.3	4	139	African American (n = 139)
African American	12-1871	T/T	12-1871	66.3	7	139	African American (n = 139)
African American	12-1875	T/G	12-1875	44.9	3	139	African American (n = 139)
African American	12-1877	T/T	12-1877	64.3	7	139	African American (n = 139)
African American	13-1888	T/T	13-1888	49.1	3	139	African American (n = 139)
African American	13-1917	T/G	13-1917	71	8	139	African American (n = 139)
African American	13-1932	T/T	13-1932	48.5	3	139	African American (n = 139)
African American	13-1975	T/T	13-1975	27	1	139	African American (n = 139)
African American	13-1990	T/G	13-1990	19	1	139	African American (n = 139)
African American	13-1992	T/T	13-1992	30.5	1	139	African American (n = 139)
African American	13-1998	T/T	13-1998	82.6	10	139	African American (n = 139)
African American	13-2007	T/T	13-2007	44.4	2	139	African American (n = 139)
African American	13-2031	T/T	13-2031	46.7	3	139	African American (n = 139)
African American	13-2073	T/T	13-2073	61.5	6	139	African American (n = 139)
African American	13-2080	T/T	13-2080	43.5	2	139	African American (n = 139)
African American	13-2084	T/T	13-2084	38.4	2	139	African American (n = 139)
African American	13-2089	T/T	13-2089	33.3	1	139	African American (n = 139)
African American	13-2095	T/T	13-2095	59.5	6	139	African American (n = 139)
African American	13-2097	T/G	13-2097	37.3	2	139	African American (n = 139)
East Asian	11-0214	T/T	11-0214	42.2	2	108	East Asian (n = 108)
East Asian	11-0218	T/T	11-0218	89.3	10	108	East Asian (n = 108)
East Asian	11-0229	T/T	11-0229	82.4	10	108	East Asian (n = 108)
East Asian	11-0249	T/T	11-0249	86.7	10	108	East Asian (n = 108)
East Asian	11-0254	T/T	11-0254	45.3	3	108	East Asian (n = 108)
East Asian	12-0323	T/T	12-0323	42.7	2	108	East Asian (n = 108)
East Asian	12-0334	T/T	12-0334	51.2	4	108	East Asian (n = 108)
East Asian	12-0337	T/T	12-0337	59	6	108	East Asian (n = 108)
East Asian	12-0359	T/T	12-0359	35	1	108	East Asian (n = 108)
East Asian	12-0368	T/T	12-0368	36.3	1	108	East Asian (n = 108)
East Asian	12-0467	T/T	12-0467	28.2	1	108	East Asian (n = 108)
East Asian	12-0468	T/T	12-0468	21.9	1	108	East Asian (n = 108)
East Asian	12-0510	T/T	12-0510	31.5	1	108	East Asian (n = 108)
East Asian	12-0517	T/T	12-0517	38.5	2	108	East Asian (n = 108)
East Asian	12-0518	T/T	12-0518	52.5	4	108	East Asian (n = 108)
East Asian	12-0532	T/T	12-0532	53.6	4	108	East Asian (n = 108)
East Asian	12-0626	T/T	12-0626	47.7	3	108	East Asian (n = 108)
East Asian	12-0630	T/T	12-0630	52.6	4	108	East Asian (n = 108)
East Asian	12-0632	T/T	12-0632	63.1	7	108	East Asian (n = 108)
East Asian	12-0643	T/T	12-0643	39.7	2	108	East Asian (n = 108)
East Asian	12-0670	T/T	12-0670	41.4	2	108	East Asian (n = 108)
East Asian	12-0674	T/T	12-0674	45.9	3	108	East Asian (n = 108)
East Asian	12-0678	T/T	12-0678	52.7	4	108	East Asian (n = 108)
East Asian	12-0684	T/T	12-0684	35.1	1	108	East Asian (n = 108)
East Asian	12-0687	T/T	12-0687	51.2	4	108	East Asian (n = 108)
East Asian	12-0715	T/T	12-0715	57.7	5	108	East Asian (n = 108)
East Asian	12-0727	T/T	12-0727	46.1	3	108	East Asian (n = 108)
East Asian	12-0728	T/T	12-0728	31.1	1	108	East Asian (n = 108)
East Asian	12-0729	T/T	12-0729	39.1	2	108	East Asian (n = 108)
East Asian	12-0748	T/T	12-0748	27	1	108	East Asian (n = 108)
East Asian	12-0756	T/T	12-0756	47.3	3	108	East Asian (n = 108)
East Asian	12-0766	T/T	12-0766	71.8	8	108	East Asian (n = 108)
East Asian	12-0768	T/T	12-0768	50.7	3	108	East Asian (n = 108)
East Asian	12-0774	T/T	12-0774	43.3	2	108	East Asian (n = 108)
East Asian	12-0779	T/T	12-0779	50.6	3	108	East Asian (n = 108)
East Asian	12-0784	T/T	12-0784	37.6	2	108	East Asian (n = 108)
East Asian	12-0792	T/T	12-0792	53.7	4	108	East Asian (n = 108)
East Asian	12-0803	T/T	12-0803	62.6	6	108	East Asian (n = 108)
East Asian	12-0871	T/T	12-0871	47.2	3	108	East Asian (n = 108)
East Asian	12-0884	T/T	12-0884	44.1	2	108	East Asian (n = 108)
East Asian	12-0897	T/T	12-0897	34	1	108	East Asian (n = 108)
East Asian	12-0902	T/T	12-0902	37.4	2	108	East Asian (n = 108)
East Asian	12-0937	T/T	12-0937	35.1	1	108	East Asian (n = 108)
East Asian	12-0944	T/T	12-0944	45.1	3	108	East Asian (n = 108)
East Asian	12-0946	T/T	12-0946	43.4	2	108	East Asian (n = 108)
East Asian	12-0954	T/T	12-0954	44.2	2	108	East Asian (n = 108)
East Asian	12-0981	T/T	12-0981	58.7	5	108	East Asian (n = 108)
East Asian	12-0986	T/T	12-0986	51.1	4	108	East Asian (n = 108)
East Asian	12-1001	T/T	12-1001	52.3	4	108	East Asian (n = 108)
East Asian	12-1022	T/T	12-1022	51.8	4	108	East Asian (n = 108)
East Asian	12-1034	T/T	12-1034	44.5	2	108	East Asian (n = 108)
East Asian	12-1104	T/T	12-1104	46.5	3	108	East Asian (n = 108)
East Asian	12-1118	T/T	12-1118	66.3	7	108	East Asian (n = 108)
East Asian	12-1130	T/T	12-1130	56.9	5	108	East Asian (n = 108)
East Asian	12-1139	T/T	12-1139	70.5	8	108	East Asian (n = 108)
East Asian	12-1140	T/T	12-1140	41	2	108	East Asian (n = 108)
East Asian	12-1156	T/T	12-1156	61.2	6	108	East Asian (n = 108)
East Asian	12-1169	T/T	12-1169	87.7	10	108	East Asian (n = 108)
East Asian	12-1187	T/T	12-1187	62.6	6	108	East Asian (n = 108)
East Asian	12-1219	T/T	12-1219	53.4	4	108	East Asian (n = 108)
East Asian	12-1421	T/T	12-1421	58.3	5	108	East Asian (n = 108)
East Asian	12-1423	T/T	12-1423	89.9	10	108	East Asian (n = 108)
East Asian	12-1432	T/T	12-1432	62	6	108	East Asian (n = 108)
East Asian	12-1434	T/T	12-1434	49.9	3	108	East Asian (n = 108)
East Asian	12-1438	T/T	12-1438	45.7	3	108	East Asian (n = 108)
East Asian	12-1439	T/T	12-1439	75.7	9	108	East Asian (n = 108)
East Asian	12-1443	T/T	12-1443	53.7	4	108	East Asian (n = 108)
East Asian	12-1460	T/T	12-1460	61.8	6	108	East Asian (n = 108)
East Asian	12-1490	T/T	12-1490	51.1	4	108	East Asian (n = 108)
East Asian	12-1494	T/T	12-1494	57.2	5	108	East Asian (n = 108)
East Asian	12-1499	T/T	12-1499	44.9	2	108	East Asian (n = 108)
East Asian	12-1502	T/T	12-1502	55.6	5	108	East Asian (n = 108)
East Asian	12-1556	T/T	12-1556	41.5	2	108	East Asian (n = 108)
East Asian	12-1558	T/T	12-1558	47.8	3	108	East Asian (n = 108)
East Asian	12-1570	T/T	12-1570	42.4	2	108	East Asian (n = 108)
East Asian	12-1571	T/T	12-1571	80.4	9	108	East Asian (n = 108)
East Asian	12-1577	T/T	12-1577	58.9	6	108	East Asian (n = 108)
East Asian	12-1581	T/T	12-1581	64.7	7	108	East Asian (n = 108)
East Asian	12-1583	T/T	12-1583	67.7	8	108	East Asian (n = 108)
East Asian	12-1585	T/T	12-1585	50	3	108	East Asian (n = 108)
East Asian	12-1589	T/T	12-1589	37.3	2	108	East Asian (n = 108)
East Asian	12-1590	T/T	12-1590	80.9	9	108	East Asian (n = 108)
East Asian	12-1639	T/T	12-1639	43.9	2	108	East Asian (n = 108)
East Asian	12-1640	T/T	12-1640	32	1	108	East Asian (n = 108)
East Asian	12-1650	T/T	12-1650	60.3	6	108	East Asian (n = 108)
East Asian	12-1775	T/T	12-1775	75.1	9	108	East Asian (n = 108)
East Asian	12-1778	T/T	12-1778	71.4	8	108	East Asian (n = 108)
East Asian	12-1800	T/T	12-1800	50.1	3	108	East Asian (n = 108)
East Asian	13-1892	T/T	13-1892	63.8	7	108	East Asian (n = 108)
East Asian	13-1915	T/T	13-1915	47.5	3	108	East Asian (n = 108)
East Asian	13-1925	T/T	13-1925	58.9	6	108	East Asian (n = 108)
East Asian	13-1972	T/T	13-1972	91	10	108	East Asian (n = 108)
East Asian	13-1982	T/T	13-1982	41.9	2	108	East Asian (n = 108)
East Asian	13-2081	T/T	13-2081	51.3	4	108	East Asian (n = 108)
East Asian	13-2101	T/T	13-2101	55.9	5	108	East Asian (n = 108)
East Asian	13-2109	T/T	13-2109	68.4	8	108	East Asian (n = 108)
East Asian	13-2111	T/T	13-2111	45.6	3	108	East Asian (n = 108)
East Asian	13-2113	T/T	13-2113	61.8	6	108	East Asian (n = 108)
East Asian	13-2114	T/T	13-2114	47.8	3	108	East Asian (n = 108)
East Asian	13-2115	T/T	13-2115	66.9	7	108	East Asian (n = 108)
East Asian	13-2116	T/T	13-2116	44.9	3	108	East Asian (n = 108)
East Asian	13-2117	T/T	13-2117	38.8	2	108	East Asian (n = 108)
East Asian	13-2118	T/T	13-2118	41.9	2	108	East Asian (n = 108)
East Asian	13-2119	T/T	13-2119	34.1	1	108	East Asian (n = 108)
East Asian	13-2122	T/T	13-2122	35.6	1	108	East Asian (n = 108)
East Asian	13-2123	T/T	13-2123	60.2	6	108	East Asian (n = 108)
East Asian	13-2134	T/T	13-2134	57.6	5	108	East Asian (n = 108)
East Asian	13-2153	T/T	13-2153	70.1	8	108	East Asian (n = 108)
European	11-0206	T/T	11-0206	21.6	1	362	European (n = 362)
European	11-0207	T/T	11-0207	67.9	8	362	European (n = 362)
European	11-0208	T/T	11-0208	64.8	7	362	European (n = 362)
European	11-0209	T/T	11-0209	111	10	362	European (n = 362)
European	11-0211	T/T	11-0211	79.6	9	362	European (n = 362)
European	11-0219	T/T	11-0219	60.2	6	362	European (n = 362)
European	11-0220	T/T	11-0220	69.9	8	362	European (n = 362)
European	11-0221	T/T	11-0221	67.4	7	362	European (n = 362)
European	11-0223	T/T	11-0223	64	7	362	European (n = 362)
European	11-0224	T/T	11-0224	59.6	6	362	European (n = 362)
European	11-0227	T/T	11-0227	92.2	10	362	European (n = 362)
European	11-0228	T/T	11-0228	109	10	362	European (n = 362)
European	11-0232	T/T	11-0232	65.3	7	362	European (n = 362)
European	11-0234	T/T	11-0234	81.3	9	362	European (n = 362)
European	11-0242	T/T	11-0242	100	10	362	European (n = 362)
European	11-0245	T/T	11-0245	80.4	9	362	European (n = 362)
European	11-0247	T/T	11-0247	55	4	362	European (n = 362)
European	11-0252	T/T	11-0252	66.5	7	362	European (n = 362)
European	11-0256	T/T	11-0256	51.9	4	362	European (n = 362)
European	11-0257	T/T	11-0257	98.8	10	362	European (n = 362)
European	11-0285	T/T	11-0285	88.4	10	362	European (n = 362)
European	11-0300	T/T	11-0300	62.7	6	362	European (n = 362)
European	11-0304	T/T	11-0304	52.8	4	362	European (n = 362)
European	12-0318	T/T	12-0318	64.8	7	362	European (n = 362)
European	12-0322	T/T	12-0322	73.8	9	362	European (n = 362)
European	12-0330	T/T	12-0330	41.6	2	362	European (n = 362)
European	12-0331	T/T	12-0331	49.7	3	362	European (n = 362)
European	12-0332	T/T	12-0332	57.9	5	362	European (n = 362)
European	12-0333	T/T	12-0333	40	2	362	European (n = 362)
European	12-0335	T/T	12-0335	63.1	7	362	European (n = 362)
European	12-0336	T/T	12-0336	87.3	10	362	European (n = 362)
European	12-0339	T/T	12-0339	71.1	8	362	European (n = 362)
European	12-0340	T/T	12-0340	77.5	9	362	European (n = 362)
European	12-0341	T/T	12-0341	63.3	7	362	European (n = 362)
European	12-0342	T/T	12-0342	73.4	9	362	European (n = 362)
European	12-0361	T/T	12-0361	59	6	362	European (n = 362)
European	12-0363	T/T	12-0363	46.9	3	362	European (n = 362)
European	12-0365	T/T	12-0365	58.9	6	362	European (n = 362)
European	12-0367	T/T	12-0367	56.7	5	362	European (n = 362)
European	12-0371	T/T	12-0371	64.4	7	362	European (n = 362)
European	12-0433	T/T	12-0433	56.7	5	362	European (n = 362)
European	12-0434	T/T	12-0434	89.2	10	362	European (n = 362)
European	12-0451	T/T	12-0451	60.8	6	362	European (n = 362)
European	12-0452	T/T	12-0452	49.5	3	362	European (n = 362)
European	12-0458	T/T	12-0458	49.7	3	362	European (n = 362)
European	12-0464	T/T	12-0464	67.1	7	362	European (n = 362)
European	12-0465	T/T	12-0465	63.3	7	362	European (n = 362)
European	12-0466	T/T	12-0466	47.7	3	362	European (n = 362)
European	12-0477	T/T	12-0477	52.1	4	362	European (n = 362)
European	12-0478	T/T	12-0478	70.4	8	362	European (n = 362)
European	12-0479	T/T	12-0479	69.9	8	362	European (n = 362)
European	12-0480	T/T	12-0480	82.2	10	362	European (n = 362)
European	12-0481	T/T	12-0481	63.6	7	362	European (n = 362)
European	12-0482	T/T	12-0482	88.6	10	362	European (n = 362)
European	12-0483	T/T	12-0483	65.7	7	362	European (n = 362)
European	12-0504	T/T	12-0504	87.3	10	362	European (n = 362)
European	12-0505	T/T	12-0505	84.8	10	362	European (n = 362)
European	12-0508	T/T	12-0508	51.2	4	362	European (n = 362)
European	12-0516	T/T	12-0516	66.2	7	362	European (n = 362)
European	12-0531	T/T	12-0531	51.5	4	362	European (n = 362)
European	12-0533	T/T	12-0533	52.4	4	362	European (n = 362)
European	12-0541	T/T	12-0541	76.8	9	362	European (n = 362)
European	12-0542	T/T	12-0542	74.5	9	362	European (n = 362)
European	12-0543	T/T	12-0543	78.7	9	362	European (n = 362)
European	12-0546	T/T	12-0546	37.9	2	362	European (n = 362)
European	12-0570	T/T	12-0570	72.4	8	362	European (n = 362)
European	12-0573	T/T	12-0573	39.1	2	362	European (n = 362)
European	12-0582	T/T	12-0582	70.5	8	362	European (n = 362)
European	12-0583	T/T	12-0583	38	2	362	European (n = 362)
European	12-0584	T/T	12-0584	54.5	4	362	European (n = 362)
European	12-0593	T/T	12-0593	56.6	5	362	European (n = 362)
European	12-0594	T/T	12-0594	34.7	1	362	European (n = 362)
European	12-0595	T/T	12-0595	50.8	4	362	European (n = 362)
European	12-0596	T/T	12-0596	73.4	9	362	European (n = 362)
European	12-0597	T/T	12-0597	54.3	4	362	European (n = 362)
European	12-0607	T/T	12-0607	78.2	9	362	European (n = 362)
European	12-0608	T/T	12-0608	42.8	2	362	European (n = 362)
European	12-0609	T/T	12-0609	38.9	2	362	European (n = 362)
European	12-0611	T/T	12-0611	61.9	6	362	European (n = 362)
European	12-0612	T/T	12-0612	52	4	362	European (n = 362)
European	12-0623	T/T	12-0623	86.7	10	362	European (n = 362)
European	12-0625	T/T	12-0625	64.2	7	362	European (n = 362)
European	12-0627	T/T	12-0627	56.4	5	362	European (n = 362)
European	12-0628	T/T	12-0628	57.4	5	362	European (n = 362)
European	12-0629	T/T	12-0629	64.5	7	362	European (n = 362)
European	12-0631	T/T	12-0631	47.5	3	362	European (n = 362)
European	12-0633	T/T	12-0633	69.3	8	362	European (n = 362)
European	12-0635	T/T	12-0635	77.3	9	362	European (n = 362)
European	12-0636	T/T	12-0636	56.2	5	362	European (n = 362)
European	12-0638	T/T	12-0638	57.5	5	362	European (n = 362)
European	12-0642	T/T	12-0642	64.3	7	362	European (n = 362)
European	12-0644	T/T	12-0644	67.5	7	362	European (n = 362)
European	12-0648	T/T	12-0648	42.6	2	362	European (n = 362)
European	12-0649	T/T	12-0649	54.5	4	362	European (n = 362)
European	12-0650	T/T	12-0650	62.7	6	362	European (n = 362)
European	12-0651	T/T	12-0651	81.5	9	362	European (n = 362)
European	12-0652	T/T	12-0652	72.3	8	362	European (n = 362)
European	12-0660	T/T	12-0660	65.2	7	362	European (n = 362)
European	12-0661	T/T	12-0661	79.8	9	362	European (n = 362)
European	12-0662	T/T	12-0662	64.3	7	362	European (n = 362)
European	12-0663	T/T	12-0663	72	8	362	European (n = 362)
European	12-0671	T/T	12-0671	69.7	8	362	European (n = 362)
European	12-0672	T/T	12-0672	65.2	7	362	European (n = 362)
European	12-0675	T/T	12-0675	88	10	362	European (n = 362)
European	12-0676	T/T	12-0676	74.5	9	362	European (n = 362)
European	12-0677	T/T	12-0677	61.7	6	362	European (n = 362)
European	12-0679	T/T	12-0679	66.4	7	362	European (n = 362)
European	12-0681	T/T	12-0681	58.1	5	362	European (n = 362)
European	12-0682	T/T	12-0682	47.5	3	362	European (n = 362)
European	12-0683	T/T	12-0683	60.5	6	362	European (n = 362)
European	12-0685	T/T	12-0685	71.9	8	362	European (n = 362)
European	12-0688	T/T	12-0688	75.4	9	362	European (n = 362)
European	12-0713	T/T	12-0713	47	3	362	European (n = 362)
European	12-0736	T/T	12-0736	55.1	4	362	European (n = 362)
European	12-0740	T/T	12-0740	61	6	362	European (n = 362)
European	12-0744	T/T	12-0744	68	8	362	European (n = 362)
European	12-0745	T/T	12-0745	87.5	10	362	European (n = 362)
European	12-0746	T/T	12-0746	46.4	3	362	European (n = 362)
European	12-0749	T/T	12-0749	55.9	5	362	European (n = 362)
European	12-0751	T/T	12-0751	59.8	6	362	European (n = 362)
European	12-0752	T/T	12-0752	60.1	6	362	European (n = 362)
European	12-0753	T/T	12-0753	41.6	2	362	European (n = 362)
European	12-0767	T/T	12-0767	75.7	9	362	European (n = 362)
European	12-0771	T/T	12-0771	68.9	8	362	European (n = 362)
European	12-0772	T/T	12-0772	72	8	362	European (n = 362)
European	12-0777	T/T	12-0777	40.6	2	362	European (n = 362)
European	12-0781	T/T	12-0781	72.5	8	362	European (n = 362)
European	12-0793	T/T	12-0793	75.6	9	362	European (n = 362)
European	12-0810	T/T	12-0810	78.1	9	362	European (n = 362)
European	12-0812	T/T	12-0812	48.5	3	362	European (n = 362)
European	12-0848	T/T	12-0848	62.6	6	362	European (n = 362)
European	12-0849	T/T	12-0849	54.3	4	362	European (n = 362)
European	12-0850	T/T	12-0850	62	6	362	European (n = 362)
European	12-0851	T/T	12-0851	76.9	9	362	European (n = 362)
European	12-0852	T/T	12-0852	50	3	362	European (n = 362)
European	12-0853	T/T	12-0853	82.2	10	362	European (n = 362)
European	12-0854	T/T	12-0854	81.4	9	362	European (n = 362)
European	12-0858	T/T	12-0858	57.6	5	362	European (n = 362)
European	12-0859	T/T	12-0859	67.9	8	362	European (n = 362)
European	12-0860	T/T	12-0860	80.4	9	362	European (n = 362)
European	12-0861	T/T	12-0861	53.4	4	362	European (n = 362)
European	12-0862	T/T	12-0862	76.5	9	362	European (n = 362)
European	12-0885	T/T	12-0885	76.8	9	362	European (n = 362)
European	12-0895	T/T	12-0895	54.1	4	362	European (n = 362)
European	12-0901	T/T	12-0901	80.5	9	362	European (n = 362)
European	12-0903	T/T	12-0903	47.5	3	362	European (n = 362)
European	12-0904	T/T	12-0904	84.8	10	362	European (n = 362)
European	12-0905	T/T	12-0905	55.6	5	362	European (n = 362)
European	12-0913	T/T	12-0913	36.4	1	362	European (n = 362)
European	12-0914	T/T	12-0914	77.2	9	362	European (n = 362)
European	12-0931	T/T	12-0931	72.3	8	362	European (n = 362)
European	12-0932	T/T	12-0932	85.9	10	362	European (n = 362)
European	12-0934	T/T	12-0934	70.4	8	362	European (n = 362)
European	12-0936	T/T	12-0936	88.4	10	362	European (n = 362)
European	12-0939	T/T	12-0939	49.4	3	362	European (n = 362)
European	12-0940	T/T	12-0940	55.2	4	362	European (n = 362)
European	12-0942	T/T	12-0942	67.1	7	362	European (n = 362)
European	12-0943	T/T	12-0943	71.8	8	362	European (n = 362)
European	12-0947	T/T	12-0947	58.7	5	362	European (n = 362)
European	12-0948	T/T	12-0948	35.1	1	362	European (n = 362)
European	12-0949	T/T	12-0949	56	5	362	European (n = 362)
European	12-0950	T/T	12-0950	74.3	9	362	European (n = 362)
European	12-0952	T/T	12-0952	36.1	1	362	European (n = 362)
European	12-0976	T/T	12-0976	62.2	6	362	European (n = 362)
European	12-0977	T/T	12-0977	54.6	4	362	European (n = 362)
European	12-0979	T/T	12-0979	35.3	1	362	European (n = 362)
European	12-0980	T/T	12-0980	52.7	4	362	European (n = 362)
European	12-0983	T/T	12-0983	57.9	5	362	European (n = 362)
European	12-0984	T/T	12-0984	66.5	7	362	European (n = 362)
European	12-0989	T/T	12-0989	69.3	8	362	European (n = 362)
European	12-0990	T/T	12-0990	35.7	1	362	European (n = 362)
European	12-0991	T/T	12-0991	69.6	8	362	European (n = 362)
European	12-0992	T/T	12-0992	52.3	4	362	European (n = 362)
European	12-0993	T/T	12-0993	72.9	8	362	European (n = 362)
European	12-0994	T/T	12-0994	55.1	4	362	European (n = 362)
European	12-0995	T/T	12-0995	60.8	6	362	European (n = 362)
European	12-0997	T/T	12-0997	44.5	2	362	European (n = 362)
European	12-0998	T/T	12-0998	62	6	362	European (n = 362)
European	12-1002	T/T	12-1002	52.4	4	362	European (n = 362)
European	12-1020	T/T	12-1020	58.1	5	362	European (n = 362)
European	12-1024	T/T	12-1024	83.4	10	362	European (n = 362)
European	12-1033	T/T	12-1033	65.8	7	362	European (n = 362)
European	12-1035	T/T	12-1035	70.9	8	362	European (n = 362)
European	12-1036	T/T	12-1036	53.1	4	362	European (n = 362)
European	12-1043	T/T	12-1043	76.1	9	362	European (n = 362)
European	12-1046	T/T	12-1046	74.3	9	362	European (n = 362)
European	12-1048	T/T	12-1048	64.4	7	362	European (n = 362)
European	12-1049	T/T	12-1049	86.5	10	362	European (n = 362)
European	12-1054	T/T	12-1054	73.9	9	362	European (n = 362)
European	12-1059	T/T	12-1059	53.9	4	362	European (n = 362)
European	12-1062	T/T	12-1062	58.2	5	362	European (n = 362)
European	12-1074	T/T	12-1074	57.4	5	362	European (n = 362)
European	12-1075	T/T	12-1075	61.1	6	362	European (n = 362)
European	12-1076	T/T	12-1076	64.9	7	362	European (n = 362)
European	12-1087	T/T	12-1087	68.6	8	362	European (n = 362)
European	12-1089	T/T	12-1089	74.2	9	362	European (n = 362)
European	12-1095	T/T	12-1095	48.5	3	362	European (n = 362)
European	12-1105	T/T	12-1105	74.4	9	362	European (n = 362)
European	12-1108	T/T	12-1108	70.5	8	362	European (n = 362)
European	12-1115	T/T	12-1115	82.6	10	362	European (n = 362)
European	12-1119	T/T	12-1119	64.7	7	362	European (n = 362)
European	12-1120	T/T	12-1120	51.2	4	362	European (n = 362)
European	12-1122	T/T	12-1122	79	9	362	European (n = 362)
European	12-1127	T/T	12-1127	53	4	362	European (n = 362)
European	12-1131	T/T	12-1131	69.1	8	362	European (n = 362)
European	12-1132	T/T	12-1132	77.1	9	362	European (n = 362)
European	12-1133	T/T	12-1133	65	7	362	European (n = 362)
European	12-1136	T/T	12-1136	34.4	1	362	European (n = 362)
European	12-1150	T/T	12-1150	59.3	6	362	European (n = 362)
European	12-1153	T/T	12-1153	32.7	1	362	European (n = 362)
European	12-1154	T/T	12-1154	43.8	2	362	European (n = 362)
European	12-1155	T/T	12-1155	55.6	5	362	European (n = 362)
European	12-1157	T/T	12-1157	69.8	8	362	European (n = 362)
European	12-1160	T/T	12-1160	76.5	9	362	European (n = 362)
European	12-1163	T/T	12-1163	43.2	2	362	European (n = 362)
European	12-1171	T/T	12-1171	63.6	7	362	European (n = 362)
European	12-1174	T/T	12-1174	28	1	362	European (n = 362)
European	12-1175	T/T	12-1175	87.5	10	362	European (n = 362)
European	12-1176	T/T	12-1176	65.3	7	362	European (n = 362)
European	12-1177	T/T	12-1177	34.8	1	362	European (n = 362)
European	12-1178	T/T	12-1178	71.6	8	362	European (n = 362)
European	12-1180	T/T	12-1180	56.4	5	362	European (n = 362)
European	12-1181	T/T	12-1181	66.8	7	362	European (n = 362)
European	12-1193	T/T	12-1193	76.9	9	362	European (n = 362)
European	12-1202	T/T	12-1202	59.1	6	362	European (n = 362)
European	12-1203	T/T	12-1203	61.3	6	362	European (n = 362)
European	12-1213	T/T	12-1213	61.3	6	362	European (n = 362)
European	12-1214	T/T	12-1214	58.9	6	362	European (n = 362)
European	12-1228	T/T	12-1228	82.5	10	362	European (n = 362)
European	12-1230	T/T	12-1230	56.8	5	362	European (n = 362)
European	12-1239	T/T	12-1239	71.3	8	362	European (n = 362)
European	12-1241	T/T	12-1241	57.6	5	362	European (n = 362)
European	12-1250	T/T	12-1250	74.5	9	362	European (n = 362)
European	12-1259	T/T	12-1259	58.6	5	362	European (n = 362)
European	12-1276	T/T	12-1276	60.8	6	362	European (n = 362)
European	12-1295	T/T	12-1295	85.3	10	362	European (n = 362)
European	12-1296	T/T	12-1296	67.1	7	362	European (n = 362)
European	12-1320	T/T	12-1320	90	10	362	European (n = 362)
European	12-1327	T/T	12-1327	78.9	9	362	European (n = 362)
European	12-1350	T/T	12-1350	47.9	3	362	European (n = 362)
European	12-1351	T/T	12-1351	72.9	8	362	European (n = 362)
European	12-1354	T/T	12-1354	63.4	7	362	European (n = 362)
European	12-1357	T/T	12-1357	58.2	5	362	European (n = 362)
European	12-1358	T/T	12-1358	69.1	8	362	European (n = 362)
European	12-1364	T/T	12-1364	77.8	9	362	European (n = 362)
European	12-1366	T/T	12-1366	68.4	8	362	European (n = 362)
European	12-1367	T/T	12-1367	67.1	7	362	European (n = 362)
European	12-1368	T/T	12-1368	67.4	7	362	European (n = 362)
European	12-1383	T/T	12-1383	72.2	8	362	European (n = 362)
European	12-1388	T/T	12-1388	51.6	4	362	European (n = 362)
European	12-1441	T/T	12-1441	85.5	10	362	European (n = 362)
European	12-1442	T/T	12-1442	66.3	7	362	European (n = 362)
European	12-1446	T/T	12-1446	65.2	7	362	European (n = 362)
European	12-1448	T/T	12-1448	42.2	2	362	European (n = 362)
European	12-1459	T/T	12-1459	69.7	8	362	European (n = 362)
European	12-1464	T/T	12-1464	64.9	7	362	European (n = 362)
European	12-1468	T/T	12-1468	58.6	5	362	European (n = 362)
European	12-1471	T/T	12-1471	73.9	9	362	European (n = 362)
European	12-1472	T/T	12-1472	46	3	362	European (n = 362)
European	12-1475	T/T	12-1475	54.3	4	362	European (n = 362)
European	12-1476	T/T	12-1476	52.3	4	362	European (n = 362)
European	12-1482	T/T	12-1482	78.5	9	362	European (n = 362)
European	12-1496	T/T	12-1496	49.1	3	362	European (n = 362)
European	12-1500	T/T	12-1500	57	5	362	European (n = 362)
European	12-1509	T/T	12-1509	65.4	7	362	European (n = 362)
European	12-1546	T/T	12-1546	62.8	7	362	European (n = 362)
European	12-1557	T/T	12-1557	48.5	3	362	European (n = 362)
European	12-1560	T/T	12-1560	51.6	4	362	European (n = 362)
European	12-1561	T/T	12-1561	64.9	7	362	European (n = 362)
European	12-1569	T/T	12-1569	63.1	7	362	European (n = 362)
European	12-1575	T/T	12-1575	87.2	10	362	European (n = 362)
European	12-1582	T/T	12-1582	62.3	6	362	European (n = 362)
European	12-1586	T/T	12-1586	56.3	5	362	European (n = 362)
European	12-1587	T/T	12-1587	58.8	5	362	European (n = 362)
European	12-1598	T/T	12-1598	65	7	362	European (n = 362)
European	12-1620	T/T	12-1620	37.3	2	362	European (n = 362)
European	12-1628	T/T	12-1628	82.4	10	362	European (n = 362)
European	12-1641	T/T	12-1641	70.5	8	362	European (n = 362)
European	12-1647	T/T	12-1647	56	5	362	European (n = 362)
European	12-1649	T/T	12-1649	73.1	8	362	European (n = 362)
European	12-1651	T/T	12-1651	61.5	6	362	European (n = 362)
European	12-1655	T/T	12-1655	60.9	6	362	European (n = 362)
European	12-1682	T/T	12-1682	57.6	5	362	European (n = 362)
European	12-1686	T/T	12-1686	71.3	8	362	European (n = 362)
European	12-1687	T/T	12-1687	66.1	7	362	European (n = 362)
European	12-1691	T/T	12-1691	73.5	9	362	European (n = 362)
European	12-1711	T/T	12-1711	70.7	8	362	European (n = 362)
European	12-1712	T/T	12-1712	87.2	10	362	European (n = 362)
European	12-1748	T/T	12-1748	75.1	9	362	European (n = 362)
European	12-1749	T/T	12-1749	84.9	10	362	European (n = 362)
European	12-1753	T/T	12-1753	84.5	10	362	European (n = 362)
European	12-1754	T/T	12-1754	67.9	8	362	European (n = 362)
European	12-1755	T/T	12-1755	67.6	8	362	European (n = 362)
European	12-1758	T/T	12-1758	64.4	7	362	European (n = 362)
European	12-1770	T/T	12-1770	94.3	10	362	European (n = 362)
European	12-1773	T/T	12-1773	51.3	4	362	European (n = 362)
European	12-1774	T/T	12-1774	63.5	7	362	European (n = 362)
European	13-1883	T/T	13-1883	73	8	362	European (n = 362)
European	13-1887	T/T	13-1887	57.9	5	362	European (n = 362)
European	13-1889	T/T	13-1889	75.1	9	362	European (n = 362)
European	13-1890	T/T	13-1890	57.7	5	362	European (n = 362)
European	13-1894	T/T	13-1894	107	10	362	European (n = 362)
European	13-1895	T/T	13-1895	88.3	10	362	European (n = 362)
European	13-1896	T/T	13-1896	83.2	10	362	European (n = 362)
European	13-1898	T/T	13-1898	52.4	4	362	European (n = 362)
European	13-1899	T/T	13-1899	82.9	10	362	European (n = 362)
European	13-1902	T/T	13-1902	77.5	9	362	European (n = 362)
European	13-1903	T/T	13-1903	68.4	8	362	European (n = 362)
European	13-1904	T/T	13-1904	72.4	8	362	European (n = 362)
European	13-1910	T/T	13-1910	71.9	8	362	European (n = 362)
European	13-1911	T/T	13-1911	64.7	7	362	European (n = 362)
European	13-1912	T/T	13-1912	40.6	2	362	European (n = 362)
European	13-1914	T/T	13-1914	73.8	9	362	European (n = 362)
European	13-1916	T/T	13-1916	52.5	4	362	European (n = 362)
European	13-1919	T/T	13-1919	76.2	9	362	European (n = 362)
European	13-1920	T/T	13-1920	88.9	10	362	European (n = 362)
European	13-1921	T/T	13-1921	71.3	8	362	European (n = 362)
European	13-1922	T/T	13-1922	58.7	5	362	European (n = 362)
European	13-1929	T/T	13-1929	57.8	5	362	European (n = 362)
European	13-1931	T/T	13-1931	60.9	6	362	European (n = 362)
European	13-1934	T/T	13-1934	67.8	8	362	European (n = 362)
European	13-1936	T/T	13-1936	53.7	4	362	European (n = 362)
European	13-1937	T/T	13-1937	80.1	9	362	European (n = 362)
European	13-1938	T/T	13-1938	58.3	5	362	European (n = 362)
European	13-1939	T/T	13-1939	83.4	10	362	European (n = 362)
European	13-1941	T/T	13-1941	97.4	10	362	European (n = 362)
European	13-1942	T/T	13-1942	61.4	6	362	European (n = 362)
European	13-1965	T/T	13-1965	78.4	9	362	European (n = 362)
European	13-1966	T/T	13-1966	79	9	362	European (n = 362)
European	13-1968	T/T	13-1968	89.2	10	362	European (n = 362)
European	13-1969	T/T	13-1969	85.5	10	362	European (n = 362)
European	13-1971	T/T	13-1971	72	8	362	European (n = 362)
European	13-1976	T/T	13-1976	58.3	5	362	European (n = 362)
European	13-1978	T/T	13-1978	56.4	5	362	European (n = 362)
European	13-1981	T/T	13-1981	72.3	8	362	European (n = 362)
European	13-1983	T/T	13-1983	61.7	6	362	European (n = 362)
European	13-1984	T/T	13-1984	97.3	10	362	European (n = 362)
European	13-1989	T/T	13-1989	37.2	2	362	European (n = 362)
European	13-1991	T/T	13-1991	48.3	3	362	European (n = 362)
European	13-1993	T/T	13-1993	80	9	362	European (n = 362)
European	13-1994	T/T	13-1994	56.8	5	362	European (n = 362)
European	13-1995	T/T	13-1995	73.3	9	362	European (n = 362)
European	13-1996	T/T	13-1996	55.2	4	362	European (n = 362)
European	13-1999	T/T	13-1999	94.5	10	362	European (n = 362)
European	13-2000	T/T	13-2000	50.4	3	362	European (n = 362)
European	13-2001	T/T	13-2001	68.7	8	362	European (n = 362)
European	13-2002	T/T	13-2002	51.7	4	362	European (n = 362)
European	13-2004	T/T	13-2004	53.4	4	362	European (n = 362)
European	13-2006	T/T	13-2006	74.1	9	362	European (n = 362)
European	13-2010	T/T	13-2010	47.9	3	362	European (n = 362)
European	13-2014	T/T	13-2014	79.8	9	362	European (n = 362)
European	13-2015	T/T	13-2015	84.2	10	362	European (n = 362)
European	13-2039	T/T	13-2039	72.6	8	362	European (n = 362)
European	13-2046	T/T	13-2046	86.7	10	362	European (n = 362)
European	13-2052	T/T	13-2052	75.9	9	362	European (n = 362)
European	13-2083	T/T	13-2083	63.3	7	362	European (n = 362)
European	13-2088	T/T	13-2088	50.7	3	362	European (n = 362)
European	13-2091	T/T	13-2091	47.9	3	362	European (n = 362)
European	13-2092	T/T	13-2092	81.3	9	362	European (n = 362)
European	13-2100	T/T	13-2100	90.5	10	362	European (n = 362)
European	13-2163	T/T	13-2163	63.8	7	362	European (n = 362)
European	13-2200	T/T	13-2200	78.0363	9	362	European (n = 362)
Latino	11-0240	T/T	11-0240	95	10	23	Latino (n = 23)
Latino	11-0274	T/T	11-0274	66.5	7	23	Latino (n = 23)
Latino	11-0276	T/T	11-0276	57.1	5	23	Latino (n = 23)
Latino	11-0277	T/T	11-0277	85.8	10	23	Latino (n = 23)
Latino	11-0288	T/T	11-0288	82.2	10	23	Latino (n = 23)
Latino	12-0326	G/G	12-0326	57.5	5	23	Latino (n = 23)
Latino	12-0370	T/T	12-0370	51.7	4	23	Latino (n = 23)
Latino	12-0572	T/T	12-0572	60.9	6	23	Latino (n = 23)
Latino	12-0641	T/T	12-0641	59.6	6	23	Latino (n = 23)
Latino	12-0739	T/T	12-0739	51.8	4	23	Latino (n = 23)
Latino	12-1003	T/T	12-1003	62.2	6	23	Latino (n = 23)
Latino	12-1023	T/T	12-1023	37.3	2	23	Latino (n = 23)
Latino	12-1045	T/T	12-1045	54.9	4	23	Latino (n = 23)
Latino	12-1191	T/T	12-1191	55.6	5	23	Latino (n = 23)
Latino	12-1216	T/T	12-1216	58.5	5	23	Latino (n = 23)
Latino	12-1217	T/T	12-1217	47.5	3	23	Latino (n = 23)
Latino	12-1437	T/T	12-1437	58.2	5	23	Latino (n = 23)
Latino	12-1489	T/T	12-1489	62.5	6	23	Latino (n = 23)
Latino	12-1688	T/T	12-1688	98	10	23	Latino (n = 23)
Latino	12-1696	T/T	12-1696	34.8	1	23	Latino (n = 23)
Latino	13-1913	T/T	13-1913	60.2	6	23	Latino (n = 23)
Latino	13-1977	T/T	13-1977	63.4	7	23	Latino (n = 23)
Latino	13-1979	T/T	13-1979	88.4	10	23	Latino (n = 23)
Native American	11-0295	T/T	11-0295	104	10	13	Native American (n = 13)
Native American	12-0432	T/G	12-0432	47.1	3	13	Native American (n = 13)
Native American	12-0474	T/T	12-0474	35.9	1	13	Native American (n = 13)
Native American	12-0548	T/T	12-0548	40.3	2	13	Native American (n = 13)
Native American	12-1501	T/T	12-1501	44.3	2	13	Native American (n = 13)
Native American	12-1510	T/T	12-1510	65.7	7	13	Native American (n = 13)
Native American	12-1511	T/T	12-1511	26.7	1	13	Native American (n = 13)
Native American	12-1513	T/T	12-1513	34.2	1	13	Native American (n = 13)
Native American	12-1554	T/T	12-1554	55.8	5	13	Native American (n = 13)
Native American	12-1555	T/T	12-1555	84.7	10	13	Native American (n = 13)
Native American	12-1562	T/T	12-1562	47.4	3	13	Native American (n = 13)
Native American	12-1772	T/T	12-1772	58	5	13	Native American (n = 13)
Native American	12-1878	T/T	12-1878	31.1	1	13	Native American (n = 13)
Other	11-0212	T/T	11-0212	66.3	7	76	Other (n = 76)
Other	11-0217	T/T	11-0217	82.8	10	76	Other (n = 76)
Other	11-0222	T/T	11-0222	60.5	6	76	Other (n = 76)
Other	11-0235	T/T	11-0235	66.4	7	76	Other (n = 76)
Other	11-0243	T/T	11-0243	92.8	10	76	Other (n = 76)
Other	11-0258	T/T	11-0258	68.2	8	76	Other (n = 76)
Other	11-0263	T/T	11-0263	104	10	76	Other (n = 76)
Other	11-0272	T/T	11-0272	61.1	6	76	Other (n = 76)
Other	11-0280	T/T	11-0280	60.9	6	76	Other (n = 76)
Other	11-0284	T/T	11-0284	81.3	9	76	Other (n = 76)
Other	11-0291	T/T	11-0291	61	6	76	Other (n = 76)
Other	11-0301	T/T	11-0301	69.7	8	76	Other (n = 76)
Other	11-0303	T/T	11-0303	87.1	10	76	Other (n = 76)
Other	11-0314	T/G	11-0314	57.5	5	76	Other (n = 76)
Other	12-0324	T/T	12-0324	51.9	4	76	Other (n = 76)
Other	12-0372	T/T	12-0372	22.2	1	76	Other (n = 76)
Other	12-0456	T/T	12-0456	58	5	76	Other (n = 76)
Other	12-0457	T/T	12-0457	30.3	1	76	Other (n = 76)
Other	12-0547	T/T	12-0547	26.3	1	76	Other (n = 76)
Other	12-0571	T/T	12-0571	68.2	8	76	Other (n = 76)
Other	12-0624	T/T	12-0624	57.6	5	76	Other (n = 76)
Other	12-0634	T/G	12-0634	38.3	2	76	Other (n = 76)
Other	12-0639	T/T	12-0639	26.6	1	76	Other (n = 76)
Other	12-0673	T/T	12-0673	45.4	3	76	Other (n = 76)
Other	12-0680	T/T	12-0680	56.2	5	76	Other (n = 76)
Other	12-0737	T/T	12-0737	50.2	3	76	Other (n = 76)
Other	12-0755	T/T	12-0755	48.3	3	76	Other (n = 76)
Other	12-0769	T/T	12-0769	68.8	8	76	Other (n = 76)
Other	12-0773	T/T	12-0773	55.2	4	76	Other (n = 76)
Other	12-0780	T/T	12-0780	39.7	2	76	Other (n = 76)
Other	12-0785	T/T	12-0785	42.2	2	76	Other (n = 76)
Other	12-0802	T/T	12-0802	62.8	6	76	Other (n = 76)
Other	12-0883	T/T	12-0883	74.3	9	76	Other (n = 76)
Other	12-0900	T/T	12-0900	54.2	4	76	Other (n = 76)
Other	12-0915	T/T	12-0915	57.4	5	76	Other (n = 76)
Other	12-0985	T/T	12-0985	64	7	76	Other (n = 76)
Other	12-0988	T/T	12-0988	49.1	3	76	Other (n = 76)
Other	12-1016	T/T	12-1016	39	2	76	Other (n = 76)
Other	12-1044	T/T	12-1044	56.5	5	76	Other (n = 76)
Other	12-1061	T/T	12-1061	34.1	1	76	Other (n = 76)
Other	12-1066	T/T	12-1066	49.5	3	76	Other (n = 76)
Other	12-1092	T/T	12-1092	29.1	1	76	Other (n = 76)
Other	12-1116	T/T	12-1116	55.6	5	76	Other (n = 76)
Other	12-1141	T/T	12-1141	59.3	6	76	Other (n = 76)
Other	12-1145	T/T	12-1145	54.4	4	76	Other (n = 76)
Other	12-1148	T/T	12-1148	38.5	2	76	Other (n = 76)
Other	12-1165	T/T	12-1165	100	10	76	Other (n = 76)
Other	12-1168	T/T	12-1168	82.4	10	76	Other (n = 76)
Other	12-1192	T/T	12-1192	66.3	7	76	Other (n = 76)
Other	12-1268	T/T	12-1268	67.7	8	76	Other (n = 76)
Other	12-1298	T/T	12-1298	33	1	76	Other (n = 76)
Other	12-1324	T/T	12-1324	60.3	6	76	Other (n = 76)
Other	12-1344	T/G	12-1344	32.4	1	76	Other (n = 76)
Other	12-1345	T/T	12-1345	49.2	3	76	Other (n = 76)
Other	12-1379	T/T	12-1379	57	5	76	Other (n = 76)
Other	12-1387	T/T	12-1387	57.1	5	76	Other (n = 76)
Other	12-1391	T/T	12-1391	52.7	4	76	Other (n = 76)
Other	12-1507	T/T	12-1507	66.3	7	76	Other (n = 76)
Other	12-1543	T/T	12-1543	41.1	2	76	Other (n = 76)
Other	12-1545	T/T	12-1545	34.3	1	76	Other (n = 76)
Other	12-1567	T/T	12-1567	54.9	4	76	Other (n = 76)
Other	12-1643	T/T	12-1643	23.2	1	76	Other (n = 76)
Other	12-1876	T/T	12-1876	56.4	5	76	Other (n = 76)
Other	13-1891	T/T	13-1891	36.3	1	76	Other (n = 76)
Other	13-1893	T/T	13-1893	45.3	3	76	Other (n = 76)
Other	13-1897	T/G	13-1897	58.3	5	76	Other (n = 76)
Other	13-1900	T/T	13-1900	59.4	6	76	Other (n = 76)
Other	13-1926	T/T	13-1926	40.5	2	76	Other (n = 76)
Other	13-1927	T/T	13-1927	78	9	76	Other (n = 76)
Other	13-1928	T/T	13-1928	72.3	8	76	Other (n = 76)
Other	13-1967	T/T	13-1967	70.5	8	76	Other (n = 76)
Other	13-2003	T/T	13-2003	58.3	5	76	Other (n = 76)
Other	13-2013	T/T	13-2013	50.8	4	76	Other (n = 76)
Other	13-2016	T/G	13-2016	51	4	76	Other (n = 76)
Other	13-2085	T/T	13-2085	47.2	3	76	Other (n = 76)
Other	13-2124	T/T	13-2124	67.8	8	76	Other (n = 76)
South Asian	12-0374	T/T	12-0374	59.5	6	9	South Asian (n = 9)
South Asian	12-1194	T/T	12-1194	27	1	9	South Asian (n = 9)
South Asian	12-1243	T/T	12-1243	31	1	9	South Asian (n = 9)
South Asian	12-1648	T/T	12-1648	46.4	3	9	South Asian (n = 9)
South Asian	12-1654	T/T	12-1654	52.5	4	9	South Asian (n = 9)
South Asian	12-1658	T/T	12-1658	73.2	8	9	South Asian (n = 9)
South Asian	13-1970	T/T	13-1970	65.5	7	9	South Asian (n = 9)
South Asian	13-2141	T/T	13-2141	62.2	6	9	South Asian (n = 9)
South Asian	13-2167	T/T	13-2167	54.8	4	9	South Asian (n = 9)

## Sheet: Fig4D
Fig 4D
CHR	SNP	SEX	BP	A1	A2	P
10	chr10:93059620:C:CAC	0	93059620	1	2	0.81231
10	chr10:93059621:A:ACACA	0	93059621	1	2	0.046886
10	chr10:93059623:A:ACACACA	0	93059623	1	2	0.6539
10	chr10:93089976:TTTTTT:T	0	93089976	1	2	0.074296
10	chr10:93093810:A:AAATA	0	93093810	1	2	0.69764
10	chr10:93094458:G:GTTTG	0	93094458	1	2	0.9293
10	chr10:93104487:TAT:T	0	93104487	1	2	0.48147
10	chr10:93104488:ATATA:A	0	93104488	1	2	0.75359
10	chr10:93104490:ATATATA:A	0	93104490	1	2	0.9576
10	chr10:93120811:T:TGT	0	93120811	1	2	0.76562
10	chr10:93120812:GTGTG:G	0	93120812	1	2	0.28043
10	chr10:93120814:GTGTGTG:G	0	93120814	1	2	0.037126
10	chr10:93138763:ATT:A	0	93138763	1	2	0.75693
10	chr10:93156642:A:AAA	0	93156642	1	2	0.67559
1	chr1:145842805:A:AGATAGATAGATAGATA	0	145842805	1	2	0.60727
1	chr1:145842808:T:TAGATAGATAGATAGATAGAT	0	145842808	1	2	0.6024
1	chr1:145842811:A:ATAGATAGATAGATAGATAGATAGA	0	145842811	1	2	0.71343
1	chr1:165350186:AAAAAAAAAA:A	0	165350186	1	2	0.65051
1	chr1:165370846:ACA:A	0	165370846	1	2	0.67272
1	chr1:165370847:CACAC:C	0	165370847	1	2	0.2755
1	chr1:165370849:CACACAC:C	0	165370849	1	2	0.845
1	chr1:165400621:GGCCT:TGCCC	0	165400621	1	2	0.92756
1	chr1:165406991:TCTCTG:CGTCTC	0	165406991	1	2	0.97837
1	chr1:165406992:CTCTG:GTCTC	0	165406992	1	2	0.74874
1	chr1:165409494:CACACACACACACACACACACACACAC:TATACACACACACACACACACACAC	0	165409494	1	2	0.21196
1	chr1:165409514:CAC:C	0	165409514	1	2	0.36077
1	chr1:165427404:GTTTTGTTTTG:G	0	165427404	1	2	0.74643
1	chr1:165434272:ATGTGTGTA:GTGTGTGTG	0	165434272	1	2	0.74116
1	chr1:165469856:CACAC:C	0	165469856	1	2	0.61576
1	chr1:165498425:TATTA:CATT	0	165498425	1	2	0.39007
14	chr14:101452255:A:AAA	0	101452255	1	2	0.094557
14	chr14:101477613:CGTA:TGTG	0	101477613	1	2	0.61226
14	chr14:101499481:CACACGC:C	0	101499481	1	2	0.24812
14	chr14:101555832:ACACACATA:A	0	101555832	1	2	0.91426
14	chr14:101555904:A:ACACATACACACACATA	0	101555904	1	2	0.17773
14	chr14:101616127:CGGAC:AGGAA	0	101616127	1	2	0.96675
14	chr14:24091120:TGTGTGTGT:T	0	24091120	1	2	0.90088
14	chr14:24135118:A:ACACACACA	0	24135118	1	2	0.5171
14	chr14:56784763:TCTCA:ACACA	0	56784763	1	2	0.19286
14	chr14:56814765:G:GTGTG	0	56814765	1	2	0.38138
14	chr14:56833291:AAAAA:A	0	56833291	1	2	0.5738
14	chr14:56853447:T:TTTAT	0	56853447	1	2	0.87632
14	chr14:56875241:T:TCCTT	0	56875241	1	2	0.9973
14	chr14:56897474:G:GTG	0	56897474	1	2	0.011066
14	chr14:56897475:T:TGTGT	0	56897475	1	2	0.018183
14	chr14:56897477:T:TGTGTGT	0	56897477	1	2	0.19154
14	chr14:56897782:G:GTGTGTG	0	56897782	1	2	0.84679
14	chr14:56903028:CCAGG:TTA	0	56903028	1	2	0.86143
14	chr14:56906703:A:AT	0	56906703	1	2	0.6736
14	chr14:56939159:ACA:A	0	56939159	1	2	0.44345
14	chr14:56939160:CACAC:C	0	56939160	1	2	0.50486
14	chr14:56939162:CACACAC:C	0	56939162	1	2	0.077496
14	chr14:56950368:AAA:A	0	56950368	1	2	0.71063
14	chr14:80186178:AAA:A	0	80186178	1	2	0.71472
14	chr14:80195827:AAAAAAAA:A	0	80195827	1	2	0.37339
14	chr14:80197147:TGTGT:T	0	80197147	1	2	0.077827
14	chr14:80224497:A:ACACACACA	0	80224497	1	2	0.28809
14	chr14:80256772:TCT:T	0	80256772	1	2	0.65584
14	chr14:80256773:CTCTC:C	0	80256773	1	2	0.79437
14	chr14:80276584:AAA:A	0	80276584	1	2	0.62303
14	chr14:80359817:TGT:T	0	80359817	1	2	0.16604
14	chr14:80359818:GTGTG:G	0	80359818	1	2	0.9676
14	chr14:80359820:GTGTGTG:G	0	80359820	1	2	0.14578
14	chr14:80489281:AAAA:A	0	80489281	1	2	0.65205
14	chr14:80489923:AAA:A	0	80489923	1	2	0.85901
1	chr1:53893357:CCAT:TCAG	0	53893357	1	2	0.25727
1	chr1:53901911:AAA:A	0	53901911	1	2	0.2828
1	chr1:53903015:C:CTCCACAGCCTCCCTGCCC	0	53903015	1	2	0.63216
15	chr15:52694173:TTT:T	0	52694173	1	2	0.30328
15	chr15:52718919:T:TG	0	52718919	1	2	0.76882
15	chr15:52745464:TCCC:CCCT	0	52745464	1	2	0.77027
15	chr15:52771448:TGTGT:T	0	52771448	1	2	0.184
15	chr15:52774295:A:ATTTATTTATTTA	0	52774295	1	2	0.30564
15	chr15:52774300:T:TTTATTTATTTATTTATTTAT	0	52774300	1	2	0.072522
15	chr15:52775458:CACAC:C	0	52775458	1	2	0.24246
15	chr15:52800674:TGTGTGT:T	0	52800674	1	2	0.0098511
15	chr15:52800675:GTGTGTGTG:G	0	52800675	1	2	0.47093
15	chr15:52800676:TGTGTGTGTGT:T	0	52800676	1	2	0.22762
15	chr15:52800678:TGTGTGTGTGTGT:T	0	52800678	1	2	0.18946
15	chr15:52863641:A:AAA	0	52863641	1	2	0.32334
15	chr15:71789829:TGCACACTCATACAC:CTCATACACATACAC	0	71789829	1	2	0.3106
15	chr15:71789843:C:CATACAC	0	71789843	1	2	0.053022
15	chr15:71799065:C:CCTTCCTTC	0	71799065	1	2	0.066275
15	chr15:71803284:AAACAACAACAA:CAACAACAACAAC	0	71803284	1	2	0.35382
15	chr15:71803515:T:TGTTTTGTTTT	0	71803515	1	2	0.037182
15	chr15:96080543:TGT:T	0	96080543	1	2	0.20963
15	chr15:96103710:CGGGG:TGGGA	0	96103710	1	2	0.66633
15	chr15:96134861:AAA:A	0	96134861	1	2	0.84155
15	chr15:96147897:CCCCCCCCACACAC:ACCCCCCCACAC	0	96147897	1	2	0.16884
15	chr15:96147898:CCCCCCCACACACACA:ACCCCCCACACA	0	96147898	1	2	0.86821
15	chr15:96152297:AAA:A	0	96152297	1	2	0.8585
15	chr15:96152562:TTTTTTTTGTTTGTTTGTTTTGTTTTGTTTTTGAGAC:GTTTGTTTGTTTGTTTGTTTTGTTTTGTTTTTGAGAC	0	96152562	1	2	1.6677e-05
15	chr15:96165532:A:ACA	0	96165532	1	2	0.35448
15	chr15:96165533:C:CACAC	0	96165533	1	2	0.22903
15	chr15:96170779:GGAAGGA:AGAAAGA	0	96170779	1	2	0.71323
15	chr15:96170790:GAGAGAGAGAGAGAGAGAGAGAGAAAGAAAGAGAAAGAAAGAAAGAGAAAGAAAGT:AAGAAAGAAAGAGAGAGAGAGAGAAAGAAAGAGAAAGAAAGAAAGAGAAAGAAAGT	0	96170790	1	2	0.1706
15	chr15:96170792:GAGAGAGAGAGAGAGAGAGAGAAAGAAAGAGAAAGAAAGAAAGAGAAAGAAAGT:AAGAGAGAGAGAGAGAGAGAGAAAGAGAGAGAAAGAAAGAAAGAGAAAGAAAGT	0	96170792	1	2	0.90134
15	chr15:96188913:ACA:A	0	96188913	1	2	0.90254
15	chr15:96188914:C:CACAC	0	96188914	1	2	0.9929
15	chr15:96188916:C:CACACAC	0	96188916	1	2	0.37255
15	chr15:96195972:A:AC	0	96195972	1	2	0.20807
15	chr15:96229782:GGCG:AGCA	0	96229782	1	2	0.090848
15	chr15:96229903:ACAA:A	0	96229903	1	2	0.30173
15	chr15:96231341:ATAA:A	0	96231341	1	2	0.52869
15	chr15:96231344:ATAATAA:A	0	96231344	1	2	0.69821
15	chr15:96231345:TAATAATAAT:T	0	96231345	1	2	0.82099
15	chr15:96242021:ACACA:A	0	96242021	1	2	0.082793
15	chr15:96259248:AAGACATG:CAGA	0	96259248	1	2	0.48455
15	chr15:96289241:A:AAA	0	96289241	1	2	0.91155
15	chr15:96311873:CAC:C	0	96311873	1	2	0.2559
15	chr15:96311874:ACACA:A	0	96311874	1	2	0.52054
15	chr15:96311876:ACACACA:A	0	96311876	1	2	0.76392
15	chr15:96316538:C:CAC	0	96316538	1	2	0.49985
15	chr15:96321240:GGGGTGGTGGTGGG:AGGGTGGTGGGGGGC	0	96321240	1	2	0.97055
15	chr15:96330404:C:CGGCGGC	0	96330404	1	2	0.67045
15	chr15:96331587:TCCTCCTCCT:T	0	96331587	1	2	0.80977
15	chr15:96337286:TCTT:T	0	96337286	1	2	0.84558
15	chr15:96348296:G:GTGTG	0	96348296	1	2	0.83648
17	chr17:40315115:TATAT:T	0	40315115	1	2	0.80485
17	chr17:40315130:GTGTATA:ATATATA	0	40315130	1	2	0.46992
17	chr17:40315169:TATACA:CACACA	0	40315169	1	2	0.89543
18	chr18:57372832:T:TTTATTTAT	0	57372832	1	2	0.36901
18	chr18:57426226:A:AAA	0	57426226	1	2	0.38668
18	chr18:57431530:T:TTT	0	57431530	1	2	0.6562
18	chr18:57434389:G:GTGTG	0	57434389	1	2	0.71795
18	chr18:57442252:TTT:T	0	57442252	1	2	0.61174
18	chr18:57467367:TG:T	0	57467367	1	2	0.50925
18	chr18:57524783:AGAAGAAA:A	0	57524783	1	2	0.78262
18	chr18:57525703:TGT:T	0	57525703	1	2	0.01646
18	chr18:57527644:A:ACA	0	57527644	1	2	0.90374
18	chr18:57528645:C:CCATC	0	57528645	1	2	0.51897
18	chr18:78917366:AA:TG	0	78917366	1	2	0.31016
18	chr18:78925429:ACCCA:TCCCC	0	78925429	1	2	0.16597
18	chr18:78942351:GCTCT:ACCCC	0	78942351	1	2	0.96673
18	chr18:78965182:GAT:CAC	0	78965182	1	2	0.25779
18	chr18:78978349:T:TTT	0	78978349	1	2	0.26194
18	chr18:79005189:A:AAAGA	0	79005189	1	2	0.54852
18	chr18:79017693:AAA:A	0	79017693	1	2	0.97155
18	chr18:79033280:CA:TG	0	79033280	1	2	0.57135
18	chr18:79038869:GA:AT	0	79038869	1	2	0.4989
18	chr18:79071897:TTTTTTTTTTG:GTTTGTTTTT	0	79071897	1	2	0.66156
18	chr18:79071902:TTT:T	0	79071902	1	2	0.40739
2	chr2:181664996:AAA:A	0	181664996	1	2	0.6686
2	chr2:63115156:TGTGTGT:T	0	63115156	1	2	0.81125
2	chr2:63116185:ATA:A	0	63116185	1	2	0.92527
2	chr2:63127670:TAT:T	0	63127670	1	2	0.041574
2	chr2:63127671:ATATA:A	0	63127671	1	2	0.44551
2	chr2:63127673:ATATATA:A	0	63127673	1	2	0.7242
2	chr2:63127674:TATATATAT:T	0	63127674	1	2	0.99411
3	chr3:23990710:A:AAA	0	23990710	1	2	0.71718
3	chr3:24048297:TGT:T	0	24048297	1	2	0.68956
3	chr3:24048298:GTGTG:G	0	24048298	1	2	0.5098
3	chr3:24048300:GTGTGTG:G	0	24048300	1	2	0.66948
3	chr3:24052751:T:TTTA	0	24052751	1	2	0.78637
3	chr3:24098117:AAA:A	0	24098117	1	2	0.29199
3	chr3:24133715:G:GAG	0	24133715	1	2	0.034374
3	chr3:24135833:ATA:A	0	24135833	1	2	0.46129
3	chr3:24139396:T:TTT	0	24139396	1	2	0.035051
3	chr3:24158434:GGGGGGA:TGGGGG	0	24158434	1	2	0.80511
3	chr3:24158857:TCT:T	0	24158857	1	2	0.35017
3	chr3:24158858:CTCTC:C	0	24158858	1	2	0.44867
3	chr3:24158860:CTCTCTC:C	0	24158860	1	2	0.57112
3	chr3:24159734:TGTGTGTGT:T	0	24159734	1	2	0.47386
3	chr3:24159735:GTGTGTGTGTG:G	0	24159735	1	2	0.017168
3	chr3:24159737:GTGTGTGTGTGTG:G	0	24159737	1	2	0.90045
3	chr3:24161623:C:CAC	0	24161623	1	2	0.25113
3	chr3:24161624:A:ACACA	0	24161624	1	2	0.97101
3	chr3:24161626:A:ACACACA	0	24161626	1	2	0.025366
3	chr3:24243082:AAAAAA:A	0	24243082	1	2	0.61396
3	chr3:24261510:AAA:A	0	24261510	1	2	0.18735
3	chr3:24269282:CACAC:C	0	24269282	1	2	0.56829
3	chr3:24269284:CACACAC:C	0	24269284	1	2	0.62772
3	chr3:24269285:ACACACACA:A	0	24269285	1	2	0.031472
3	chr3:24269401:GCGCA:ACACA	0	24269401	1	2	0.515
3	chr3:24269436:CACACACTTAA:TATACATTTAA	0	24269436	1	2	0.31874
3	chr3:24279568:TTT:T	0	24279568	1	2	0.79533
3	chr3:24313784:GGCTTTTTTTAAAAAAAAAAACAACTT:AGCTTTTTTTTAAAAAAAAAACAACTT	0	24313784	1	2	0.50341
3	chr3:24381126:AAA:A	0	24381126	1	2	0.26761
3	chr3:24417097:CACACACACAC:C	0	24417097	1	2	0.93686
3	chr3:24417099:CACACACACACAC:C	0	24417099	1	2	0.99155
3	chr3:24417136:ACACG:GCGCG	0	24417136	1	2	0.96371
3	chr3:24431267:CACACACACACACACACACACACACACACACACAT:TACACACACACACACACACACACACACACACACAT	0	24431267	1	2	0.55857
3	chr3:24477096:GTGTG:G	0	24477096	1	2	0.43233
3	chr3:24482544:TCTCT:T	0	24482544	1	2	0.2996
3	chr3:24505205:TGTGT:T	0	24505205	1	2	0.325
3	chr3:24506629:TATATATATATATATAT:T	0	24506629	1	2	0.62289
3	chr3:24513735:CACAC:C	0	24513735	1	2	0.55079
3	chr3:24631389:T:TATT	0	24631389	1	2	0.5426
3	chr3:24632789:ATATC:TTATA	0	24632789	1	2	0.20842
3	chr3:24644415:CTC:C	0	24644415	1	2	0.32338
3	chr3:24644422:T:TCTCTCCCTCTCT	0	24644422	1	2	0.030017
3	chr3:24644423:C:CTCTCCCTCTCTCTC	0	24644423	1	2	0.28085
3	chr3:24668763:CAAAC:C	0	24668763	1	2	0.72319
3	chr3:24672317:TACGCCA:CATGCCT	0	24672317	1	2	0.97144
3	chr3:24682783:AAA:A	0	24682783	1	2	0.0066823
5	chr5:93337829:A:AGA	0	93337829	1	2	0.95376
5	chr5:93341800:TTT:T	0	93341800	1	2	0.79545
5	chr5:93341827:ATTTGT:TTTTTT	0	93341827	1	2	0.88576
5	chr5:93355449:C:CAC	0	93355449	1	2	0.019906
5	chr5:93355452:A:ACACACA	0	93355452	1	2	0.053052
5	chr5:93355453:C:CACACACAC	0	93355453	1	2	0.12022
5	chr5:93380629:T:TGTGT	0	93380629	1	2	0.72375
5	chr5:93380631:T:TGTGTGT	0	93380631	1	2	0.3165
5	chr5:93408382:CACAC:C	0	93408382	1	2	0.41981
5	chr5:93413068:GTG:G	0	93413068	1	2	0.6929
5	chr5:93413069:TGTGT:T	0	93413069	1	2	0.82803
5	chr5:93413071:TGTGTGT:T	0	93413071	1	2	0.88283
5	chr5:93440214:TCT:T	0	93440214	1	2	0.97393
5	chr5:93501335:TTGT:T	0	93501335	1	2	0.69868
5	chr5:93501338:TTGTTGT:T	0	93501338	1	2	0.45243
5	chr5:93582284:AAA:A	0	93582284	1	2	0.74234
5	chr5:93582786:ATG:GTA	0	93582786	1	2	0.20449
5	chr5:93606262:ACACA:A	0	93606262	1	2	0.34954
7	chr7:128798314:AGATCTT:CGACCTT	0	128798314	1	2	0.48251
9	chr9:74413380:TGTGTGT:T	0	74413380	1	2	0.70851
9	chr9:74413381:GTGTGTGTG:G	0	74413381	1	2	0.20396
9	chr9:74413382:TGTGTGTGTGT:T	0	74413382	1	2	0.7301
9	chr9:74480093:A:ACA	0	74480093	1	2	0.69816
9	chr9:74480094:C:CACAC	0	74480094	1	2	0.79369
9	chr9:74532804:GTATATATATACACATATATATGTGTATATATATACACATATATATACACATATATA:ATATATATATACACATATATATG	0	74532804	1	2	0.05448
9	chr9:74568709:AAA:A	0	74568709	1	2	0.83365
9	chr9:74585787:T:TTTAT	0	74585787	1	2	0.54309
9	chr9:74585793:T:TATTTATTTATTT	0	74585793	1	2	0.93251
9	chr9:74585795:T:TTTATTTATTTATTTAT	0	74585795	1	2	0.81172
9	chr9:74585798:A:ATTTATTTATTTATTTATTTA	0	74585798	1	2	0.09067
9	chr9:74640456:T:TGTGT	0	74640456	1	2	0.79967
9	chr9:74654343:AGA:A	0	74654343	1	2	0.81949
9	chr9:74654346:GAGAGAG:G	0	74654346	1	2	0.1519
9	chr9:74654347:AGAGAGAGA:A	0	74654347	1	2	0.73022
9	chr9:74654350:GAGAGAGAGAGAG:G	0	74654350	1	2	0.69045
9	chr9:74658007:AAAAAAAAAAA:A	0	74658007	1	2	0.7055
9	chr9:74723818:ATA:A	0	74723818	1	2	0.46017
9	chr9:74723819:TATAT:T	0	74723819	1	2	0.58365
23	chrX:154114266:GAAC:TTCC	0	154114266	1	2	0.93124
23	chrX:154137370:TCTTTT:T	0	154137370	1	2	0.21021
5	rs10042892	0	93567876	1	2	0.64693
5	rs10043824	0	93338241	1	2	0.23527
15	rs10047973	0	96256556	1	2	0.87056
5	rs1004941	0	93597828	1	2	0.42467
1	rs100537	0	165444407	1	2	0.95616
5	rs10059375	0	93398765	1	2	0.43244
5	rs10064431	0	93614967	1	2	0.51071
5	rs10072674	0	93338639	1	2	0.88231
14	rs1010738	0	56773152	1	2	0.79609
3	rs1010959	0	24210561	1	2	0.57202
9	rs10121918	0	74665229	1	2	0.82638
23	rs10126322	0	154301540	1	2	0.082324
14	rs10129556	0	80448550	1	2	0.45804
14	rs10130044	0	101475335	1	2	0.20713
9	rs1013078	0	74638365	1	2	0.7604
14	rs10131076	0	80308042	1	2	0.091351
14	rs10132277	0	80470012	1	2	0.86303
14	rs10133112	0	80466765	1	2	0.17218
14	rs10134381	0	101529062	1	2	0.1955
14	rs10134976	0	101567717	1	2	0.87887
14	rs10135786	0	80413493	1	2	0.83502
14	rs10139352	0	101477853	1	2	0.44881
14	rs10140476	0	101456678	1	2	0.3381
14	rs10142492	0	80422209	1	2	0.84686
14	rs10144492	0	101525169	1	2	0.77981
23	rs1014457	0	154130023	1	2	0.15827
14	rs10144615	0	80419043	1	2	0.50729
14	rs10146643	0	24120261	1	2	0.42439
14	rs10147268	0	56906516	1	2	0.81213
14	rs10147390	0	80391991	1	2	0.53728
14	rs10147579	0	101533261	1	2	0.042575
14	rs10149163	0	101473684	1	2	0.51529
14	rs10149527	0	80234551	1	2	0.057635
14	rs10150050	0	101539556	1	2	0.84806
18	rs1015591	0	57525980	1	2	0.79243
15	rs10162963	0	96185184	1	2	0.85417
15	rs10162971	0	96185223	1	2	0.39137
15	rs10163091	0	96185266	1	2	0.74039
2	rs10173115	0	63128385	1	2	0.028413
3	rs10212177	0	24594743	1	2	0.2185
3	rs10212284	0	24123739	1	2	0.88667
9	rs10217594	0	74544349	1	2	0.55528
7	rs10236445	0	128760678	1	2	0.19933
15	rs1036521	0	96141320	1	2	0.32763
15	rs1036522	0	96141418	1	2	0.50262
3	rs1037212407	0	24489254	1	2	0.712
18	rs1037829	0	57544605	1	2	0.87716
3	rs10428188	0	24145134	1	2	0.52544
7	rs1043595	0	128769958	1	2	0.90707
5	rs10452515	0	93380658	1	2	0.6261
3	rs10454236	0	24234306	1	2	0.99452
5	rs10463179	0	93333030	1	2	0.5381
14	rs10483676	0	56855373	1	2	0.64608
14	rs10483677	0	56855722	1	2	0.28021
14	rs10483679	0	56967328	1	2	0.15522
14	rs10483947	0	80308772	1	2	0.41101
14	rs10484163	0	101500054	1	2	0.99579
1	rs10489744	0	165411386	1	2	0.51368
1	rs10489745	0	165412607	1	2	0.82912
3	rs10490835	0	24604617	1	2	0.99358
3	rs10490837	0	24590633	1	2	0.30411
3	rs10490840	0	24513213	1	2	0.20026
9	rs10491928	0	74435104	1	2	0.66472
1	rs1050057	0	145848665	1	2	0.22757
18	rs10503014	0	57493400	1	2	0.64192
3	rs10510540	0	24214926	1	2	0.90141
3	rs10510547	0	24624806	1	2	0.18632
15	rs10518698	0	52856749	1	2	0.7237
15	rs10518970	0	71827228	1	2	0.33193
15	rs10520808	0	96104537	1	2	0.74988
15	rs10520814	0	96121641	1	2	0.65784
9	rs10535477;rs569329783	0	74535148	1	2	0.58694
15	rs10538717;rs34532791	0	52721779	1	2	0.91538
14	rs1056589974	0	80460384	1	2	0.33456
1	rs10595057	0	165455008	1	2	0.86968
10	rs10610109;rs79789758	0	93086224	1	2	0.3921
5	rs10645176	0	93582771	1	2	0.22237
15	rs10645821;rs10684346;rs68076770	0	96150942	1	2	0.69549
23	rs1065420	0	154150843	1	2	0.00072348
15	rs10672314	0	52805598	1	2	0.013726
14	rs10677771	0	80359945	1	2	0.7496
18	rs10689473	0	79005188	1	2	0.85895
15	rs10712269;rs796577588	0	96276400	1	2	0.1959
15	rs10744969	0	96075505	1	2	0.1295
9	rs10746958	0	74515567	1	2	0.61436
9	rs10746962	0	74606771	1	2	0.26018
10	rs10748591	0	93084109	1	2	0.70556
15	rs10775235	0	96346973	1	2	0.42616
18	rs10775447	0	78940521	1	2	0.021888
9	rs10781228	0	74438743	1	2	0.031524
9	rs10781235	0	74544799	1	2	0.19337
9	rs10781247	0	74659099	1	2	0.2953
9	rs10781248	0	74714641	1	2	0.68759
10	rs10786068	0	93082720	1	2	0.53761
10	rs10786070	0	93113762	1	2	0.61901
10	rs10786074	0	93160337	1	2	0.24801
1	rs10788970	0	53892397	1	2	0.89121
1	rs10797650	0	145874605	1	2	0.17599
1	rs10800089	0	165371716	1	2	0.19283
1	rs10800094	0	165399624	1	2	0.0050036
1	rs10800098	0	165439858	1	2	0.78422
1	rs10800100	0	165459531	1	2	0.98916
1	rs10800101	0	165466181	1	2	0.095206
15	rs10852044	0	96179855	1	2	0.27269
15	rs10852045	0	96207351	1	2	0.78675
9	rs10869402	0	74455751	1	2	0.79782
9	rs10869410	0	74514928	1	2	0.60021
9	rs10869430	0	74621347	1	2	0.12997
9	rs10869437	0	74699182	1	2	0.045125
14	rs10873178	0	24140325	1	2	0.38448
10	rs10882146	0	93108697	1	2	0.84205
1	rs10888817	0	53897274	1	2	0.43654
1	rs10888825	0	53924511	1	2	0.2765
1	rs10910829	0	145848288	1	2	0.99451
1	rs10910830	0	145847528	1	2	0.17056
1	rs10918147	0	165348396	1	2	0.039649
1	rs10918148	0	165348495	1	2	0.3244
1	rs10918161	0	165385474	1	2	0.80931
1	rs10918167	0	165387443	1	2	0.38102
1	rs10918169	0	165401238	1	2	0.05539
1	rs10918170	0	165401960	1	2	0.37638
1	rs10918194	0	165461413	1	2	0.09104
1	rs10918197	0	165479168	1	2	0.32846
1	rs10918200	0	165489172	1	2	0.13322
2	rs10930976	0	181692497	1	2	0.88162
15	rs11045	0	96340092	1	2	0.66842
15	rs11070919	0	52746564	1	2	0.73295
15	rs11073466	0	96185292	1	2	0.026468
15	rs11073468	0	96186987	1	2	0.074583
15	rs11073470	0	96236382	1	2	0.17708
18	rs111171524	0	78947040	1	2	0.094731
18	rs111174453	0	78917201	1	2	0.19052
3	rs1112194	0	24043724	1	2	0.30855
3	rs1112195	0	24043675	1	2	0.29264
2	rs11125946	0	63071015	1	2	0.15773
2	rs11125947	0	63106966	1	2	0.030175
2	rs11125949	0	63130741	1	2	0.61171
3	rs11129131	0	24002350	1	2	0.63994
3	rs11129140	0	24113015	1	2	0.89015
3	rs11129156	0	24619373	1	2	0.66761
3	rs111315057	0	24375396	1	2	0.99846
14	rs111335812	0	56888448	1	2	0.76363
10	rs111380063	0	93103161	1	2	0.74402
9	rs11143982	0	74439097	1	2	0.98113
9	rs11144032	0	74639418	1	2	0.58785
9	rs11144037	0	74650716	1	2	0.48861
9	rs11144040	0	74656473	1	2	0.51707
9	rs11144043	0	74657451	1	2	0.66631
9	rs11144044	0	74658516	1	2	0.21343
9	rs11144047	0	74661489	1	2	0.39096
9	rs11144048	0	74661627	1	2	0.48437
9	rs11144052	0	74669183	1	2	0.42325
9	rs11144053	0	74669643	1	2	0.85226
9	rs11144062	0	74684824	1	2	0.923
9	rs11144064	0	74686388	1	2	0.014117
9	rs11144070	0	74709593	1	2	0.34954
9	rs11144071	0	74711322	1	2	0.62259
9	rs11144072	0	74714234	1	2	0.44862
9	rs11144073	0	74714451	1	2	0.24002
17	rs111474879	0	40364086	1	2	0.75613
18	rs11152018	0	57544811	1	2	0.59003
14	rs11158563	0	24135192	1	2	0.13971
14	rs11159456	0	80361095	1	2	0.63084
14	rs11160650	0	101503784	1	2	0.76353
14	rs11160651	0	101524540	1	2	0.16587
23	rs111607528	0	154132599	1	2	0.77494
10	rs111631564	0	93072510	1	2	0.86524
18	rs111695226	0	57547973	1	2	0.6782
9	rs111793580	0	74657897	1	2	0.56543
18	rs111824085	0	79017959	1	2	0.7613
10	rs11187268	0	93071706	1	2	0.5157
10	rs11187272	0	93085798	1	2	0.90218
10	rs11187280	0	93099656	1	2	0.83603
10	rs11187289	0	93136389	1	2	0.44052
23	rs111906688;rs200049784	0	154298699	1	2	0.016747
15	rs111919314;rs374075172	0	52743388	1	2	0.061726
15	rs111947874	0	96331144	1	2	0.33326
10	rs111993728	0	93156257	1	2	0.49772
5	rs112042357	0	93520939	1	2	0.040562
1	rs11206242	0	53902997	1	2	0.19352
1	rs11206244	0	53910028	1	2	0.28653
1	rs11206250	0	53924754	1	2	0.95893
10	rs112149712	0	93078828	1	2	0.51574
3	rs112181810	0	24656245	1	2	0.34798
14	rs112223381	0	101538418	1	2	0.95267
14	rs112268782	0	56879576	1	2	0.32263
18	rs112272983	0	57403987	1	2	0.56789
14	rs112273363	0	24135176	1	2	0.74511
15	rs112292075	0	71816375	1	2	0.26708
18	rs112302611	0	78937359	1	2	0.11002
14	rs112431791	0	80181277	1	2	0.91819
15	rs112477015	0	71803295	1	2	0.95315
15	rs112528667	0	52732025	1	2	0.33895
14	rs112543628	0	101600933	1	2	0.11722
14	rs112558013	0	101572493	1	2	0.97599
14	rs112614191	0	101516095	1	2	0.67823
14	rs112639827	0	56948567	1	2	0.47716
5	rs112702999	0	93345427	1	2	0.55674
3	rs11270867	0	24179297	1	2	0.053791
9	rs112711393	0	74630835	1	2	0.10108
3	rs112714261	0	24035614	1	2	0.7244
9	rs11272559;rs768873718	0	74532826	1	2	0.3095
18	rs112767448	0	79012727	1	2	0.46518
15	rs112794896	0	71786070	1	2	0.86833
10	rs11280549	0	93055699	1	2	0.90351
15	rs11285902	0	96102618	1	2	0.83983
3	rs112904892	0	24004141	1	2	0.83821
15	rs11290633;rs398028439;rs761001142;rs796476943	0	96275369	1	2	0.43346
1	rs11292859;rs1358215950;rs754366920	0	165394203	1	2	0.10808
18	rs112967494	0	78936771	1	2	0.57581
18	rs112991709;rs71161757	0	79048147	1	2	0.46728
14	rs113013161	0	56767755	1	2	0.36864
3	rs11304075;rs397988954	0	24194349	1	2	0.45147
14	rs113041521	0	101606590	1	2	0.60135
9	rs113046183;rs58068822	0	74576466	1	2	0.13968
7	rs113147833;rs3993442	0	128784488	1	2	0.171
9	rs11318649;rs398010997	0	74543792	1	2	0.54982
23	rs113187971	0	154303673	1	2	0.0057799
14	rs113203864	0	101592072	1	2	0.561
9	rs11320894;rs796395466	0	74625333	1	2	0.85637
9	rs11322021;rs760712384;rs796618607	0	74539868	1	2	0.13437
14	rs11322165;rs981627518	0	101505094	1	2	0.23348
15	rs113228051	0	96352182	1	2	0.79261
5	rs113283388	0	93345293	1	2	0.0068403
3	rs11329691	0	24601770	1	2	0.0027302
1	rs11335227	0	165494309	1	2	0.97907
15	rs113426131	0	96260890	1	2	0.64451
9	rs11343707;rs1443355577;rs779082253	0	74593466	1	2	0.13847
14	rs113479529	0	80460540	1	2	0.059335
14	rs113550880	0	80446113	1	2	0.36281
14	rs113581300	0	101534840	1	2	0.40478
18	rs113654252	0	57549425	1	2	0.18899
14	rs113742665	0	80353027	1	2	0.33959
5	rs11375735;rs398038101	0	93344858	1	2	0.58973
3	rs11380479	0	24197662	1	2	0.44668
23	rs11384817;rs374317885	0	154136935	1	2	0.0012771
3	rs11388208	0	24249747	1	2	0.062203
3	rs11391652	0	24376645	1	2	0.43082
7	rs11403756	0	128799641	1	2	0.024155
14	rs11407914	0	24111353	1	2	0.66009
14	rs11412958;rs397741898	0	56779552	1	2	0.27991
14	rs11413028;rs397828612	0	56845303	1	2	0.097058
3	rs114146591	0	24657497	1	2	0.53914
5	rs114201693	0	93332250	1	2	0.46195
9	rs11420873;rs397955636	0	74713724	1	2	0.34721
1	rs114251281	0	165439309	1	2	0.83255
15	rs114419940	0	52792773	1	2	0.61493
5	rs114489117	0	93612779	1	2	0.13278
15	rs11450098;rs565552068	0	52714429	1	2	0.55832
14	rs114595408	0	101607709	1	2	0.64187
9	rs11461472;rs386415140;rs386415141;rs567413774	0	74636056	1	2	0.42577
2	rs114629697	0	63106591	1	2	0.27413
10	rs114986280	0	93165528	1	2	0.5825
5	rs115193773	0	93461447	1	2	0.45465
3	rs115195177	0	24273357	1	2	0.83053
18	rs1153607	0	57369402	1	2	0.84539
18	rs1153621	0	57373155	1	2	0.68086
15	rs115641687	0	52759777	1	2	0.55035
3	rs115722846	0	24261534	1	2	0.80819
14	rs11574502	0	24131962	1	2	0.64095
14	rs11574503	0	24132109	1	2	0.65586
14	rs11574509	0	24137907	1	2	0.78769
2	rs115768571	0	63125753	1	2	0.73879
1	rs11578772	0	145873965	1	2	0.94932
1	rs11582017	0	145862424	1	2	0.97609
3	rs115838438	0	24462335	1	2	0.047374
1	rs11586129	0	53885462	1	2	0.14728
1	rs11586450	0	165379371	1	2	0.47855
23	rs115875344	0	154295251	1	2	0.94853
1	rs11588066	0	165375280	1	2	0.074878
10	rs11592783	0	93139320	1	2	0.97071
10	rs11595537	0	93083931	1	2	0.20774
3	rs115959615	0	24599227	1	2	0.94965
18	rs116137814	0	79006220	1	2	0.26501
14	rs11621547	0	56966770	1	2	0.53559
14	rs11622312	0	56831615	1	2	0.073583
14	rs11622350	0	101467511	1	2	0.14054
14	rs11622668	0	56879665	1	2	0.60864
14	rs11622954	0	56968148	1	2	0.2243
14	rs11623243	0	56780169	1	2	0.22591
14	rs11623285	0	24088433	1	2	0.643
14	rs11623832	0	101502331	1	2	0.53287
14	rs11624215	0	101514595	1	2	0.64975
14	rs11624531	0	80356354	1	2	0.66831
14	rs116246214	0	24097340	1	2	0.30689
14	rs11625779	0	56772995	1	2	0.54773
14	rs11627008	0	80349235	1	2	0.90634
14	rs11627348	0	56828686	1	2	0.046833
14	rs11627515	0	101467891	1	2	0.39275
14	rs11627774	0	101468583	1	2	0.11848
14	rs11628269	0	101514452	1	2	0.86602
14	rs11629244	0	24108399	1	2	0.29083
15	rs11630529	0	96105409	1	2	0.70822
15	rs11631511	0	52711148	1	2	0.38878
15	rs11632611	0	71803372	1	2	0.21166
15	rs11632637	0	96272797	1	2	0.26434
15	rs11633241	0	96079657	1	2	0.0428
15	rs11633603	0	96137973	1	2	0.38562
15	rs11634405	0	71792354	1	2	0.4413
15	rs11634671	0	96256285	1	2	0.83951
15	rs11636722	0	52717858	1	2	0.23299
15	rs11636808	0	96341017	1	2	0.80368
15	rs11637093	0	52763905	1	2	0.66507
15	rs11637481	0	96170462	1	2	0.053081
15	rs11638313	0	96180219	1	2	0.47494
15	rs11638738	0	96177075	1	2	0.29665
15	rs11638773	0	96235000	1	2	0.071011
18	rs11661387	0	57556905	1	2	0.82746
3	rs116614945	0	24669532	1	2	0.25541
18	rs11662000	0	78937209	1	2	0.13789
18	rs11663133	0	57556636	1	2	0.48584
18	rs11664610	0	78945614	1	2	0.068106
18	rs11664964	0	79017625	1	2	0.85824
3	rs116697300	0	24452961	1	2	0.1533
15	rs116784579	0	96135957	1	2	0.5594
18	rs116860703	0	79039503	1	2	0.76869
14	rs116926797	0	80140005	1	2	0.17253
2	rs11696083	0	63120829	1	2	0.91258
7	rs116978967	0	128790792	1	2	0.48998
18	rs117002426	0	79074577	1	2	0.73138
18	rs117015489	0	78973977	1	2	0.28528
15	rs117049489	0	96325875	1	2	0.37
3	rs11706712	0	24109900	1	2	0.51157
3	rs11707001	0	24439160	1	2	0.73258
3	rs11708539	0	24340271	1	2	0.81144
14	rs117091393	0	80294918	1	2	0.19072
3	rs11709614	0	24040281	1	2	0.34334
3	rs11710647	0	23982611	1	2	0.93441
3	rs11711197	0	24439391	1	2	0.78934
3	rs11714108	0	24265551	1	2	0.5503
3	rs11714355	0	24236319	1	2	0.81367
3	rs11716543	0	24173141	1	2	0.54941
3	rs11717180	0	24135040	1	2	0.14122
18	rs117176645	0	78945782	1	2	0.6841
3	rs11718010	0	24148123	1	2	0.61621
3	rs11718500	0	24254362	1	2	0.25844
3	rs11719769	0	24476643	1	2	0.56397
14	rs117331389	0	80442852	1	2	0.94758
5	rs11747178	0	93457721	1	2	0.16632
15	rs117473873	0	52732482	1	2	0.5003
10	rs117545698	0	93050165	1	2	0.19513
9	rs117588544	0	74541990	1	2	0.3653
18	rs117630426	0	57439945	1	2	0.82599
14	rs117638707	0	56896487	1	2	0.6131
18	rs117727756	0	78979381	1	2	0.51878
14	rs117792160	0	56907212	1	2	0.49008
9	rs11790962	0	74691923	1	2	0.62534
9	rs11791446	0	74649247	1	2	0.48371
9	rs11794301	0	74697387	1	2	0.94413
14	rs118002234	0	56919370	1	2	0.50912
15	rs118006165	0	96303164	1	2	0.65219
1	rs11801520	0	145876516	1	2	0.75342
10	rs11812460	0	93072371	1	2	0.30035
14	rs118161546	0	56867185	1	2	0.57234
10	rs11816999	0	93096418	1	2	0.8645
18	rs118173295	0	78930005	1	2	0.51695
14	rs118184282	0	101617504	1	2	0.85051
14	rs11844050	0	56778095	1	2	0.097265
14	rs11844956	0	101515777	1	2	0.96386
14	rs11847987	0	80226221	1	2	0.38415
14	rs11848061	0	56922076	1	2	0.59341
5	rs1184840710	0	93427918	1	2	0.67696
14	rs11848523	0	56774282	1	2	0.16039
14	rs11849893	0	101571563	1	2	0.62631
14	rs11850134	0	101501318	1	2	0.64058
14	rs11850460	0	101533113	1	2	0.69383
15	rs11856262	0	96157120	1	2	0.3481
15	rs11856264	0	96244793	1	2	0.52614
15	rs11857420	0	96263418	1	2	0.32487
15	rs11858407	0	96195335	1	2	0.27212
18	rs11872169	0	78934037	1	2	0.23068
18	rs11872984	0	57382076	1	2	0.12519
18	rs11874720	0	78934341	1	2	0.54462
18	rs11876433	0	78938599	1	2	0.2867
14	rs1190693	0	101610066	1	2	0.33299
14	rs1190700	0	101614924	1	2	0.46469
14	rs1190702	0	101615441	1	2	0.70115
14	rs1190703	0	101617401	1	2	0.68295
14	rs1190704	0	101621141	1	2	0.95639
14	rs1190705	0	101622291	1	2	0.38909
14	rs1190706	0	101622848	1	2	0.99519
14	rs1190712	0	101537527	1	2	0.57216
14	rs1190713	0	101539186	1	2	0.017893
14	rs1190715	0	101556742	1	2	0.4629
14	rs1190716	0	101558887	1	2	0.7512
14	rs1190717	0	101573612	1	2	0.75019
14	rs1190722	0	101602174	1	2	0.90521
15	rs1190981722	0	96259266	1	2	0.56455
3	rs11917719	0	24170181	1	2	0.83697
3	rs11919155	0	24371988	1	2	0.74824
3	rs11919189	0	24157235	1	2	0.011426
3	rs11920351	0	24643932	1	2	0.49792
3	rs11923838	0	24221505	1	2	0.70665
3	rs11924768	0	24368332	1	2	0.25558
3	rs11927566	0	24618555	1	2	0.57225
5	rs11959119	0	93601440	1	2	0.45357
23	rs1200459751	0	154293451	1	2	0.68845
14	rs12050325	0	56933352	1	2	0.92328
1	rs12057296	0	165373726	1	2	0.99982
1	rs12081683	0	165372262	1	2	0.91353
1	rs12081765	0	165372612	1	2	0.62636
1	rs12086659	0	165373061	1	2	0.38259
1	rs12087952	0	165496987	1	2	0.98212
1	rs12088020	0	165452083	1	2	0.36693
1	rs12089077	0	165452292	1	2	0.27628
14	rs1209157	0	101616573	1	2	0.7836
1	rs12093563	0	165440450	1	2	0.78047
15	rs12101574	0	71800167	1	2	0.086252
15	rs12101908	0	52772037	1	2	0.83403
18	rs12104078	0	79011051	1	2	0.78011
3	rs12106829	0	24670515	1	2	0.83102
1	rs12122250	0	165405056	1	2	0.62716
1	rs12125353	0	165353653	1	2	0.27576
1	rs12136025	0	165373864	1	2	0.97686
1	rs12143294	0	165388837	1	2	0.61496
1	rs12143555	0	145837167	1	2	0.7856
14	rs12147045	0	80483964	1	2	0.91781
14	rs12147061	0	101552820	1	2	0.62997
14	rs12147069	0	101552841	1	2	0.077829
15	rs12148358	0	52739787	1	2	0.73207
5	rs12152903	0	93348028	1	2	0.021203
3	rs1215378456;rs374280371	0	24664862	1	2	0.94216
18	rs12162215	0	79007070	1	2	0.54425
18	rs1217559	0	57423687	1	2	0.22112
18	rs1217560	0	57423761	1	2	0.38902
18	rs1217563	0	57424086	1	2	0.63246
18	rs1217565	0	57422342	1	2	0.80514
18	rs1217566	0	57422374	1	2	0.12734
18	rs1217567	0	57453522	1	2	0.43459
18	rs1217570	0	57417593	1	2	0.53794
18	rs1217571	0	57418183	1	2	0.88774
18	rs1217573	0	57407428	1	2	0.1993
18	rs1217580	0	57401852	1	2	0.19331
5	rs12188716	0	93449072	1	2	0.9137
15	rs12232297	0	52723295	1	2	0.062209
10	rs12246040	0	93130647	1	2	0.71081
10	rs12247592	0	93130872	1	2	0.31064
10	rs12248367	0	93141804	1	2	0.87008
10	rs12256889	0	93067426	1	2	0.1124
10	rs12263200	0	93063138	1	2	0.29414
10	rs12263369	0	93063586	1	2	0.074491
3	rs12330633	0	24369336	1	2	0.6814
9	rs12343179	0	74660513	1	2	0.97821
9	rs12345616	0	74662778	1	2	0.89065
9	rs12352112	0	74652704	1	2	0.86056
3	rs12386345	0	24239997	1	2	0.49723
23	rs12399727	0	154131348	1	2	0.14436
14	rs12431741	0	101527677	1	2	0.37658
14	rs12431789	0	56861168	1	2	0.57773
14	rs12432028	0	101522714	1	2	0.6195
14	rs12432995	0	56779267	1	2	0.044303
14	rs12433195	0	56793916	1	2	0.53952
14	rs12435279	0	101522626	1	2	0.57541
14	rs12436123	0	56820119	1	2	0.29211
14	rs12437279	0	80206899	1	2	0.12033
15	rs12437668	0	71802115	1	2	0.77889
15	rs12437920	0	52723506	1	2	0.84961
15	rs12437968	0	52723650	1	2	0.065844
15	rs12438005	0	96126378	1	2	0.34208
15	rs12440518	0	52735443	1	2	0.21351
15	rs12440660	0	96131626	1	2	0.90429
15	rs12441559	0	96170111	1	2	0.01352
15	rs12443395	0	96347876	1	2	0.32388
18	rs12456140	0	79077760	1	2	0.76428
18	rs12456161	0	57493457	1	2	0.77208
18	rs12457478	0	78966103	1	2	0.20877
3	rs12485694	0	24304618	1	2	0.28736
3	rs12487819	0	24696161	1	2	0.39972
3	rs12488078	0	24478340	1	2	0.012008
3	rs12491199	0	24226351	1	2	0.50905
3	rs12491798	0	24650738	1	2	0.10625
3	rs12496664	0	24181071	1	2	0.70301
3	rs12496683	0	24586070	1	2	0.88263
5	rs12518531	0	93327564	1	2	0.23137
9	rs12551356	0	74698280	1	2	0.012841
9	rs12553866	0	74725554	1	2	0.59494
14	rs12586151	0	56896007	1	2	0.009079
14	rs12586260	0	101622814	1	2	0.90939
14	rs12587128	0	80409568	1	2	0.64947
14	rs12587656	0	56868149	1	2	0.30032
14	rs12588858	0	80387196	1	2	0.90397
14	rs12590845	0	24068334	1	2	0.92427
15	rs12591379	0	96323431	1	2	0.95873
15	rs12592175	0	96187324	1	2	0.81368
15	rs12593344	0	96150573	1	2	0.45395
15	rs12593942	0	96187149	1	2	0.4498
15	rs12594006	0	96269437	1	2	0.95926
15	rs12595032	0	96103569	1	2	0.58456
15	rs12595572	0	52761569	1	2	0.81713
18	rs12604720	0	57373260	1	2	0.838
18	rs12605343	0	78933308	1	2	0.92328
18	rs12608151	0	78947644	1	2	0.3535
18	rs1262766273	0	79005179	1	2	0.27986
3	rs12630689	0	24526500	1	2	0.7277
3	rs12631757	0	24602082	1	2	0.91033
3	rs12632086	0	24195702	1	2	0.89104
3	rs12634582	0	24240941	1	2	0.7156
3	rs12637962	0	24691004	1	2	0.057309
3	rs12638970	0	24377514	1	2	0.40437
3	rs12639035	0	24315841	1	2	0.28742
9	rs12683421	0	74726861	1	2	0.90008
14	rs1270234817	0	56833277	1	2	0.33043
1	rs12723379	0	165395103	1	2	0.48269
1	rs12726616	0	165458566	1	2	0.17555
1	rs12728734	0	53924793	1	2	0.58117
1	rs12749848	0	53898421	1	2	0.45594
1	rs12760954	0	165373374	1	2	0.50059
10	rs12783274	0	93057102	1	2	0.019823
14	rs12878110	0	56808056	1	2	0.33679
14	rs12880910	0	101500356	1	2	0.90571
14	rs12882330	0	101479254	1	2	0.9656
14	rs12882445	0	80382106	1	2	0.95524
14	rs12882894	0	56866329	1	2	0.73079
14	rs12884001	0	56852544	1	2	0.95079
14	rs12885452	0	80195676	1	2	0.079876
14	rs12887983	0	56858445	1	2	0.62509
14	rs12890383	0	80385533	1	2	0.61076
14	rs12892945	0	56880669	1	2	0.18883
14	rs12893670	0	56959756	1	2	0.436
14	rs12896031	0	80342261	1	2	0.63371
15	rs12898342	0	96189828	1	2	0.4805
15	rs12899387	0	96099954	1	2	0.66985
15	rs12899688	0	96152566	1	2	0.008862
15	rs12901938	0	96077806	1	2	0.70288
15	rs12902498	0	52866932	1	2	0.88595
15	rs12902643	0	96105718	1	2	0.74229
15	rs12902675	0	52732721	1	2	0.47452
15	rs12904887	0	96190756	1	2	0.35556
15	rs12906210	0	96141777	1	2	0.73743
15	rs12907607	0	96141863	1	2	0.78515
15	rs12907770	0	52714993	1	2	0.89681
15	rs12910365	0	96280122	1	2	0.97474
15	rs12910467	0	96154967	1	2	0.61289
15	rs12912049	0	96120036	1	2	0.8401
15	rs12914702	0	96344048	1	2	0.24159
14	rs1294770907	0	80320392	1	2	0.034825
18	rs12956592	0	78974371	1	2	0.22067
18	rs12957426	0	78947491	1	2	0.36637
18	rs12959888	0	78944297	1	2	0.37922
18	rs12959971	0	79033281	1	2	0.23436
18	rs12961919	0	57522260	1	2	0.77203
18	rs12963089	0	57478533	1	2	0.22399
18	rs12965201	0	78944745	2	1	0.25277
18	rs12966392	0	57460261	1	2	0.76375
23	rs1296661	0	154117459	1	2	0.78156
18	rs12966868	0	57445082	1	2	0.14784
18	rs12968450	0	78947478	1	2	0.076798
2	rs13002109	0	63119567	1	2	0.21642
15	rs1302554668;rs35495675	0	52720440	1	2	0.93055
3	rs13061290	0	24453948	1	2	0.21298
3	rs13062290	0	24186767	1	2	0.037591
3	rs13066150	0	24439530	1	2	0.59893
3	rs13066296	0	24132668	1	2	0.72753
3	rs13067515	0	24339212	1	2	0.54401
3	rs13070535	0	24467753	1	2	0.045075
3	rs13074055	0	24435452	1	2	0.020432
3	rs13085675	0	24525140	1	2	0.56309
3	rs13097208	0	24218568	1	2	0.37335
3	rs13099888	0	24186286	1	2	0.61086
3	rs13100197	0	24449993	1	2	0.38961
14	rs1310903622	0	80332791	1	2	0.037648
23	rs1316038	0	154114073	1	2	0.99974
5	rs13171212	0	93338581	1	2	0.16035
1	rs1317129627	0	145848719	1	2	0.46803
5	rs13182060	0	93343713	1	2	0.8855
1	rs1318380	0	165465871	1	2	0.47943
9	rs1318794	0	74649512	1	2	0.12943
14	rs1319383045	0	101463852	1	2	0.96319
9	rs1323372	0	74543490	1	2	0.54066
9	rs1327827	0	74640194	1	2	0.23338
9	rs1327832	0	74716006	1	2	0.97446
9	rs1327836	0	74677373	1	2	0.42348
9	rs13296950	0	74659918	1	2	0.072454
15	rs1329874177;rs777459090	0	96170727	1	2	0.10154
3	rs13318276	0	24341856	1	2	0.66763
3	rs13318377	0	24497495	1	2	0.32171
3	rs13318505	0	24602705	1	2	0.1138
3	rs13320773	0	24203748	1	2	0.50009
3	rs13321452	0	24031803	1	2	0.73732
15	rs1332233558	0	96147900	1	2	0.1128
3	rs13323638	0	24173078	1	2	0.53336
3	rs13324127	0	24377676	1	2	0.82023
3	rs13326381	0	24431082	1	2	0.777
3	rs13326515	0	24029587	1	2	0.51155
3	rs13327743	0	24203704	1	2	0.25043
1	rs1332938788	0	53882452	1	2	0.10297
15	rs13329405	0	96153221	1	2	0.85298
3	rs1334774153	0	24008957	1	2	0.96226
15	rs13379691	0	52763364	1	2	0.53237
15	rs13379976	0	52853935	1	2	0.01716
3	rs13433753	0	24661243	1	2	0.83236
3	rs1349264	0	24237324	1	2	0.04244
3	rs1349265	0	24117896	1	2	0.48071
3	rs1354601	0	24360027	1	2	0.85956
3	rs1354605	0	24220574	1	2	0.61574
1	rs1360208537	0	145870708	1	2	0.25598
18	rs13732	0	57545084	1	2	0.88554
9	rs137968689	0	74467801	1	2	0.72815
1	rs138089053;rs3834063;rs564230837	0	165445152	1	2	0.14741
3	rs138175828;rs397988953;rs796193526	0	24191251	1	2	0.14452
15	rs138335324	0	96113187	1	2	0.27303
3	rs138352231;rs533173860	0	24455789	1	2	0.97964
5	rs138402286	0	93402414	1	2	0.088527
3	rs138605449;rs752954136	0	24224179	1	2	0.55851
14	rs1388385	0	80151256	1	2	0.25564
23	rs139058760	0	154089751	1	2	0.6505
18	rs139452023	0	78953536	1	2	0.9601
3	rs1394767	0	24314505	1	2	0.48301
3	rs1394768	0	24234628	1	2	0.72744
3	rs1394769	0	24287500	1	2	0.25187
15	rs139575063	0	52752598	1	2	0.92256
1	rs139598071	0	145842982	1	2	0.42549
3	rs139700964	0	24120222	1	2	0.28585
14	rs139732110;rs773438383	0	101608108	1	2	0.13682
15	rs139742785	0	96170788	1	2	0.30234
9	rs139770757	0	74630432	1	2	0.69218
3	rs1397878	0	24052618	1	2	0.30566
3	rs1397883	0	24041649	1	2	0.62643
3	rs139837593;rs372200643	0	24603136	1	2	0.99987
14	rs139871325	0	56932376	1	2	0.7661
18	rs140107492	0	78980606	1	2	0.47163
3	rs140524751	0	24626473	1	2	0.3292
9	rs140590513	0	74568435	1	2	0.63278
3	rs140765451	0	24211956	1	2	0.25664
9	rs140801;rs397715198	0	74653804	1	2	0.19762
3	rs140896565;rs80032293	0	24670831	1	2	0.50461
9	rs1410222	0	74624624	1	2	0.57478
9	rs1410225	0	74693794	1	2	0.37505
9	rs1410227	0	74690564	1	2	0.67567
15	rs141780322	0	96135241	1	2	0.63518
10	rs141799142	0	93110082	1	2	0.60543
14	rs141848173;rs879901452	0	56797752	1	2	0.026945
18	rs141866674	0	57477405	1	2	0.95273
1	rs141883670;rs371598670	0	165449237	1	2	0.27306
17	rs141951483	0	40369519	1	2	0.97443
14	rs141985147;rs368447563	0	80425389	1	2	0.56403
3	rs142372187;rs398105693	0	24182228	1	2	0.95466
15	rs142499350	0	96332041	1	2	0.49276
3	rs142568148	0	24612574	1	2	0.051251
23	rs142646789;rs201783638	0	154297243	1	2	0.31993
15	rs142760249;rs3217531	0	52802178	1	2	0.36822
10	rs142892480;rs34054098	0	93104576	1	2	0.29351
3	rs142974642	0	24629622	1	2	0.054011
3	rs142984579	0	24593593	1	2	0.56506
1	rs142995127	0	53888071	1	2	0.43916
3	rs1431294479	0	24446572	1	2	0.77172
2	rs143285326	0	63067662	1	2	0.34839
18	rs143335834	0	57491257	1	2	0.1409
3	rs143591163	0	24376941	1	2	0.77234
14	rs143695441;rs397777647;rs58436134	0	56875382	1	2	0.69299
18	rs143779135	0	79039224	1	2	0.74947
15	rs143897013	0	52879233	1	2	0.69613
18	rs144063385;rs375704083	0	78963021	1	2	0.51617
18	rs144127872;rs374655627	0	57467353	1	2	0.23194
14	rs144225933	0	56875342	1	2	0.085241
1	rs144311924	0	165455562	1	2	0.08788
14	rs144810017;rs373458959	0	101525417	1	2	0.1565
9	rs144848426	0	74532870	1	2	0.38484
5	rs144882596	0	93349174	1	2	0.34292
15	rs144889785;rs377150112	0	52723675	1	2	0.28784
3	rs1449871	0	24141624	1	2	0.37249
3	rs1449873	0	24237421	1	2	0.52888
14	rs145016024	0	101607529	1	2	0.38595
10	rs145250017	0	93097065	1	2	0.46672
14	rs145300695;rs56709366	0	24135191	1	2	0.40442
3	rs145425144;rs71624327;rs869216719	0	24375402	1	2	0.83249
1	rs145554599	0	165353417	1	2	0.12104
15	rs145563621;rs796577715	0	52702762	1	2	0.87154
18	rs145590168	0	78962957	1	2	0.11039
5	rs1460743	0	93337351	1	2	0.56385
5	rs1460744	0	93332278	1	2	0.20935
3	rs146282165;rs766824675	0	24135844	1	2	0.025006
9	rs146569177;rs150424115	0	74543606	1	2	0.55354
3	rs1466119	0	24230897	1	2	0.033897
3	rs1466121	0	24229389	1	2	0.22074
18	rs146687823	0	57545820	1	2	0.33487
2	rs146715060;rs371700799	0	181650784	1	2	0.46995
3	rs146723224;rs376566320	0	24044093	1	2	0.43881
15	rs146861056	0	96163105	1	2	0.08604
15	rs147072016	0	96197843	1	2	0.51711
18	rs1471436251	0	79064996	1	2	0.73806
18	rs147263009;rs189515792	0	57538607	1	2	0.43448
18	rs147420885	0	78946989	1	2	0.15378
23	rs147650189	0	154106028	1	2	0.7904
14	rs147894535;rs149680990	0	101499874	1	2	0.8438
14	rs148089581;rs776057909	0	101473213	1	2	0.9468
5	rs148092401	0	93588776	1	2	0.029726
1	rs1481641906	0	145842997	1	2	0.71936
1	rs148295956	0	53887255	1	2	0.3199
5	rs148378982;rs547743164	0	93400782	1	2	0.40216
2	rs148381885;rs78487037	0	181684980	1	2	0.031457
14	rs148421987	0	101566204	1	2	0.45997
18	rs148489974	0	57397645	1	2	0.7399
15	rs148636893;rs528325707	0	96178357	1	2	0.98496
1	rs148796402	0	145853271	1	2	0.45516
9	rs148847222;rs397809609	0	74646667	1	2	0.029256
3	rs148871623;rs377373437	0	24446574	1	2	0.66371
3	rs148943470	0	24511388	1	2	0.016176
18	rs1491035870	0	57539371	1	2	0.54269
18	rs1491086371	0	57467354	1	2	0.56748
9	rs1491197605	0	74630834	1	2	0.94067
1	rs1491308674;rs201940538	0	165434278	1	2	0.48039
14	rs1491489	0	80138221	1	2	0.67345
14	rs1491503	0	80176396	1	2	0.26076
18	rs149158333	0	78957494	1	2	0.54275
3	rs149460955	0	24511994	1	2	0.12287
23	rs149509628	0	154300436	1	2	0.59966
18	rs149579753;rs375243432	0	78959213	1	2	0.87811
18	rs149800332	0	79050479	1	2	0.22579
14	rs149845082	0	101519492	1	2	0.71079
14	rs150077784;rs59139004	0	56834599	1	2	0.99376
3	rs150249563	0	24506944	1	2	0.099757
14	rs150299056	0	24071796	1	2	0.30179
3	rs1505287	0	24371199	1	2	0.30943
3	rs1505294	0	24328128	1	2	0.84319
3	rs1505301	0	24252890	1	2	0.13697
3	rs1505307	0	24301839	1	2	0.76352
1	rs1506950	0	165386745	1	2	0.19369
1	rs1506951	0	165386113	1	2	0.71852
15	rs150766844;rs59983084	0	96284441	1	2	0.84146
5	rs150942418;rs4037634	0	93381522	1	2	0.20685
3	rs1511544	0	24104467	1	2	0.57402
18	rs151171074	0	79039237	1	2	0.23011
18	rs1539898	0	79064237	1	2	0.37152
15	rs1542014	0	96186106	1	2	0.07184
3	rs1561075	0	24456681	1	2	0.312
3	rs1561076	0	24456502	1	2	0.78468
3	rs1561077	0	24601423	1	2	0.87824
3	rs1561078	0	24601132	1	2	0.35734
3	rs1561079	0	24580122	1	2	0.25644
3	rs1562733	0	24252622	1	2	0.8269
23	rs1573656	0	154143410	1	2	0.12807
1	rs157862	0	165412371	1	2	0.86493
1	rs157868	0	165418244	1	2	0.33631
1	rs157871	0	165422145	1	2	0.27565
1	rs157873	0	165423551	1	2	0.84116
1	rs157874	0	165423577	1	2	0.84689
1	rs157885	0	165438280	1	2	0.53679
1	rs157887	0	165442869	1	2	0.40536
18	rs1599238	0	57524381	1	2	0.30954
14	rs1604887	0	56884787	1	2	0.39722
14	rs1604890	0	56870170	1	2	0.91401
3	rs1616400	0	24261273	1	2	0.38846
15	rs1648351	0	52737011	1	2	0.47649
3	rs1667735	0	24215815	1	2	0.78074
3	rs1667738	0	24148855	1	2	0.60071
3	rs1667745	0	24257508	1	2	0.019626
7	rs1668419	0	128779624	1	2	0.72514
1	rs16844019	0	165396916	1	2	0.48727
1	rs16845022	0	165454359	1	2	0.61258
1	rs16845709	0	165495548	1	2	0.50103
15	rs16956273	0	71824761	1	2	0.10727
15	rs16965142	0	52720068	1	2	0.84072
15	rs16965270	0	52875169	1	2	0.032941
15	rs16965274	0	52876703	1	2	0.58393
15	rs16976134	0	96100546	1	2	0.37725
15	rs16976216	0	96122239	1	2	0.75238
15	rs16976271	0	96141681	1	2	0.72959
3	rs1700933	0	24221916	1	2	0.29035
3	rs1700936	0	24286067	1	2	0.49748
3	rs1700939	0	24256356	1	2	0.0065444
3	rs1700943	0	24189539	1	2	0.66624
3	rs17014235	0	24157094	1	2	0.016427
3	rs17014251	0	24160966	1	2	0.89326
3	rs17014338	0	24213588	1	2	0.379
3	rs17014341	0	24214427	1	2	0.61923
3	rs17014418	0	24227415	1	2	0.37643
3	rs17014454	0	24235558	1	2	0.45695
3	rs17014487	0	24303136	1	2	0.11837
3	rs17014563	0	24358661	1	2	0.49712
3	rs17014597	0	24375169	1	2	0.86121
3	rs17014703	0	24438194	1	2	0.02064
3	rs17014824	0	24562041	1	2	0.98877
3	rs17014837	0	24575103	1	2	0.35523
3	rs17014902	0	24592854	1	2	0.0018056
3	rs17014904	0	24601874	1	2	0.86891
3	rs17014909	0	24602148	1	2	0.61997
3	rs17014950	0	24611205	1	2	0.68285
3	rs17014951	0	24611322	1	2	0.8653
3	rs17014953	0	24611521	1	2	0.26257
3	rs1705738	0	24147215	1	2	0.013596
9	rs17060365	0	74607367	1	2	0.027707
18	rs17063759	0	57491580	1	2	0.40167
18	rs17063853	0	57538332	1	2	0.4022
18	rs17063854	0	57542966	1	2	0.23497
5	rs17083131	0	93400515	1	2	0.45713
5	rs17083264	0	93623903	1	2	0.62065
14	rs17092268	0	56827005	1	2	0.61981
14	rs17092272	0	56827615	1	2	0.46644
14	rs17092459	0	56909480	1	2	0.71717
14	rs17093208	0	56871575	1	2	0.7526
14	rs17100248	0	101477677	1	2	0.99978
14	rs17100292	0	101504774	1	2	0.34335
14	rs17100301	0	101513457	1	2	0.065869
14	rs17100327	0	101540088	1	2	0.11607
14	rs17100340	0	101549475	1	2	0.9501
14	rs17101367	0	24118458	1	2	0.74297
10	rs17108150	0	93081912	1	2	0.99489
10	rs17108162	0	93085010	1	2	0.94474
10	rs17108200	0	93117869	1	2	0.2728
10	rs17108206	0	93119447	1	2	0.72789
10	rs17108208	0	93120378	1	2	0.70922
14	rs17110368	0	80147874	1	2	0.8222
14	rs17110681	0	80457331	1	2	0.7395
14	rs17110684	0	80459967	1	2	0.038521
14	rs17110685	0	80460818	1	2	0.48471
14	rs17176747	0	80307015	1	2	0.28056
14	rs171978	0	56801725	1	2	0.87966
1	rs172260	0	165481036	1	2	0.27084
1	rs17352281	0	145876257	1	2	0.55268
5	rs17370695	0	93570979	1	2	0.38462
10	rs17381900	0	93133787	1	2	0.46509
10	rs17382315	0	93146330	1	2	0.78559
1	rs17414421	0	165498628	1	2	0.34908
1	rs17429130	0	165401015	1	2	0.34022
1	rs17430865	0	165459775	1	2	0.20711
10	rs17465590	0	93080319	1	2	0.11187
1	rs17469527	0	165410071	1	2	0.44414
7	rs17475638	0	128767115	1	2	0.7244
3	rs17543143	0	24551744	1	2	0.70194
15	rs17543338	0	52777677	1	2	0.56923
9	rs17611535	0	74543320	1	2	0.93684
9	rs17612874	0	74604361	1	2	0.17558
9	rs17614092	0	74657433	1	2	0.16361
15	rs17614928	0	52701720	1	2	0.52889
15	rs17652767	0	52877087	1	2	0.29446
15	rs17652785	0	52878437	1	2	0.61424
18	rs17684945	0	57445378	1	2	0.56543
18	rs17685021	0	57455543	1	2	0.93958
18	rs17685679	0	57535934	1	2	0.11949
9	rs17691990	0	74648832	1	2	0.72715
15	rs17708832	0	52776885	1	2	0.34926
15	rs17709181	0	52872624	1	2	0.93722
14	rs17716816	0	56773117	1	2	0.44132
14	rs17717919	0	56846949	1	2	0.056466
14	rs17718544	0	56892550	1	2	0.16623
14	rs17719125	0	56927614	1	2	0.64532
14	rs17766314	0	80336761	1	2	0.86836
14	rs17777100	0	101452879	1	2	0.79225
14	rs17777329	0	101468425	1	2	0.48993
3	rs17787283	0	24232061	1	2	0.41853
3	rs17787325	0	24303431	1	2	0.44389
15	rs17811309	0	71780850	1	2	0.41696
18	rs1787268	0	79059843	1	2	0.71454
18	rs1787283	0	79022684	1	2	0.2841
18	rs1788005	0	57556128	1	2	0.1745
14	rs178954	0	80310393	1	2	0.2223
18	rs1790611	0	57553764	1	2	0.27229
15	rs1807198	0	96335065	1	2	0.6937
17	rs182043418	0	40315171	1	2	0.58946
1	rs1831002	0	165440498	1	2	0.86116
9	rs1831121	0	74626861	1	2	0.27795
1	rs184012	0	165423709	1	2	0.4712
1	rs184041	0	165492854	1	2	0.21435
1	rs184043	0	165494814	1	2	0.25179
3	rs184661434	0	24207605	1	2	0.075256
9	rs1849	0	74646015	1	2	0.95247
9	rs1854219	0	74703384	1	2	0.01326
1	rs185904	0	165470882	1	2	0.20845
1	rs185907	0	165478697	1	2	0.34442
5	rs1863932	0	93581263	1	2	0.12164
3	rs1865711	0	24490076	1	2	0.45624
15	rs1866094	0	96221104	1	2	0.61032
3	rs1868575	0	24288792	1	2	0.33174
23	rs187864179	0	154134059	1	2	0.78309
1	rs188230	0	165442174	1	2	0.76964
14	rs1884067	0	101623337	1	2	0.62042
14	rs1884070	0	101515689	1	2	0.71551
9	rs1885967	0	74683510	1	2	0.92793
1	rs1887803	0	145845552	1	2	0.29658
1	rs1887804	0	145845577	1	2	0.81675
14	rs1889365	0	101462048	1	2	0.18438
14	rs1889367	0	101461755	1	2	0.24707
18	rs189846623	0	79014823	1	2	0.43178
15	rs1899732	0	52874144	1	2	0.84241
15	rs1899744	0	52766214	1	2	0.4746
15	rs1899747	0	52730856	1	2	0.42251
15	rs1899748	0	52730863	1	2	0.21521
15	rs1899749	0	52776180	1	2	0.049639
15	rs1899750	0	52776309	1	2	0.72649
15	rs1899755	0	52809853	1	2	0.89722
14	rs190119	0	80232503	1	2	0.81932
1	rs190770	0	165402279	1	2	0.86553
3	rs1910854	0	24272015	1	2	0.79505
10	rs1927473	0	93152431	1	2	0.7385
18	rs1942965	0	57365255	1	2	0.60818
14	rs1951634	0	24100525	1	2	0.59983
14	rs1955613	0	101621277	1	2	0.68065
14	rs1955619	0	80316677	1	2	0.78126
14	rs1955622	0	80302247	1	2	0.84279
14	rs1955623	0	80302138	1	2	0.72141
14	rs1958532	0	56784274	1	2	0.1199
14	rs1958671	0	56896766	1	2	0.7521
14	rs198223	0	56768874	1	2	0.10311
14	rs198227	0	56775889	1	2	0.44004
14	rs198230	0	56774732	1	2	0.2979
14	rs198231	0	56772830	1	2	0.65098
14	rs198238	0	56800680	1	2	0.21785
14	rs198251	0	56842876	1	2	0.28325
14	rs198253	0	56840192	1	2	0.0017498
14	rs198263	0	56825044	1	2	0.55985
1	rs199506420	0	165365458	1	2	0.10684
1	rs199547406	0	165455009	1	2	0.85594
14	rs1997909	0	101507084	1	2	0.58968
14	rs1997910	0	101512104	1	2	0.69447
3	rs199806317;rs375182579	0	24183286	1	2	0.93732
23	rs199974760	0	154147203	1	2	0.52281
15	rs200005673;rs376306714	0	96290416	1	2	0.93753
14	rs200065008	0	101622284	1	2	0.83829
18	rs200070083	0	57386887	1	2	0.33151
15	rs2001192	0	96335208	1	2	0.43605
3	rs200265637	0	24152969	1	2	0.44037
1	rs2004659	0	145846884	1	2	0.26868
15	rs200589430	0	96189221	1	2	0.87072
5	rs200774553	0	93326603	1	2	0.46817
18	rs200830251	0	78963414	1	2	0.43989
5	rs200948838	0	93362278	1	2	0.81628
1	rs200952767	0	165449236	1	2	0.31246
14	rs201095538	0	80274513	1	2	0.25698
23	rs201333816;rs78009052	0	154105396	1	2	0.22143
14	rs201528513	0	101555741	1	2	0.59444
1	rs201690681;rs755463371	0	165481487	1	2	0.55399
15	rs201766531	0	96163092	1	2	0.96049
15	rs2018118	0	96182803	1	2	0.038959
18	rs201857562	0	57438825	1	2	0.29537
23	rs201953733	0	154117390	1	2	0.028958
15	rs202166767	0	52694171	1	2	0.29282
14	rs2025256	0	24074664	1	2	0.85267
9	rs2025882	0	74626326	1	2	0.66134
5	rs2029401	0	93555323	1	2	0.56958
5	rs2035053	0	93341831	1	2	0.10008
3	rs2043578	0	24584382	1	2	0.21635
3	rs2043580	0	24488314	1	2	0.60395
3	rs2043582	0	24598568	1	2	0.49858
3	rs2043583	0	24598078	1	2	0.7971
3	rs2044755	0	24251435	1	2	0.11138
7	rs2046974	0	128800587	1	2	0.5139
14	rs2059967	0	80446813	1	2	0.18756
3	rs2060528	0	24506672	1	2	0.63385
3	rs2060529	0	24506326	1	2	0.59032
14	rs2064491	0	101467027	1	2	0.17548
3	rs2067499	0	24150670	1	2	0.47708
14	rs2070341	0	24076166	1	2	0.2044
14	rs2070342	0	24076157	1	2	0.30306
14	rs2070343	0	24074599	1	2	0.18825
14	rs2070344	0	24068996	1	2	0.55873
14	rs2070345	0	24076775	1	2	0.15737
14	rs2071586	0	24103286	1	2	0.27649
23	rs2071692	0	154150977	1	2	0.97168
14	rs2073350	0	24075039	1	2	0.53843
2	rs2075375	0	63053555	1	2	0.13062
3	rs2076993	0	24608803	1	2	0.71879
14	rs2104718	0	56858656	1	2	0.81855
14	rs2115801	0	80442292	1	2	0.39116
3	rs2117877	0	24529029	1	2	0.80993
3	rs2117878	0	24522347	1	2	0.54506
15	rs2120444	0	52873421	1	2	0.33703
15	rs2120445	0	52874212	1	2	0.5896
15	rs2120450	0	52809383	1	2	0.80127
18	rs2126521	0	78974664	1	2	0.37813
3	rs2135148	0	24248684	1	2	0.18967
14	rs2144066	0	101472518	1	2	0.20763
14	rs2144070	0	101450024	1	2	0.14971
14	rs2146859	0	56929260	1	2	0.37054
10	rs2149108	0	93106533	1	2	0.25969
2	rs2162011	0	63055432	1	2	0.15045
15	rs2164757	0	96127944	1	2	0.45601
15	rs2165990	0	52777550	1	2	0.93075
3	rs2167115	0	24298243	1	2	0.17722
3	rs2167116	0	24117517	1	2	0.73884
10	rs2182859	0	93109219	1	2	0.83404
14	rs2195585	0	80386110	1	2	0.34219
3	rs2196427	0	24491787	1	2	0.87158
3	rs2196429	0	24600477	1	2	0.95772
3	rs2196431	0	24432364	1	2	0.85381
3	rs2196437	0	24549921	1	2	0.90906
2	rs2216966	0	63092869	1	2	0.062261
14	rs2217408	0	80377184	1	2	0.9026
3	rs2217884	0	24425711	1	2	0.74457
3	rs2217885	0	24557407	1	2	0.30498
18	rs221847	0	57392334	1	2	0.60601
14	rs2235972	0	101453571	1	2	0.14168
14	rs2235974	0	101453814	1	2	0.042446
15	rs2243790	0	52800423	1	2	0.41436
15	rs2244264	0	96250300	1	2	0.51081
9	rs2245644	0	74709335	1	2	0.053416
15	rs2246769	0	96224422	1	2	0.98761
14	rs224994	0	80179214	1	2	0.42435
14	rs224995	0	80218361	1	2	0.12789
14	rs225007	0	80174604	1	2	0.36512
14	rs225010	0	80205936	1	2	0.22735
18	rs2252020	0	57463021	1	2	0.18745
15	rs2252024	0	96270018	1	2	0.94018
14	rs2267873	0	80207471	1	2	0.78672
1	rs2268182	0	53895760	1	2	0.92668
9	rs2274527	0	74727978	1	2	0.75524
14	rs2277479	0	24118295	1	2	0.59303
14	rs2277482	0	24118586	1	2	0.42263
15	rs2278510	0	96185628	1	2	0.30709
15	rs2291278	0	71822710	1	2	0.53663
15	rs2291279	0	71827746	1	2	0.95581
1	rs2294511	0	53904591	1	2	0.97864
1	rs2294512	0	53904633	1	2	0.94205
14	rs2301336	0	24100209	1	2	0.38932
23	rs2315056	0	154305487	1	2	0.25997
5	rs2343708	0	93351862	1	2	0.12784
1	rs2348501	0	165380509	1	2	0.48225
3	rs2362120	0	24617835	1	2	0.23774
3	rs2362755	0	24675177	1	2	0.73373
3	rs2362757	0	24675279	1	2	0.81457
3	rs2362758	0	24628468	1	2	0.60542
14	rs2371295	0	80504589	1	2	0.4102
15	rs2398100	0	96138407	1	2	0.45261
15	rs2398149	0	96125146	1	2	0.67066
15	rs2398161	0	96277805	1	2	0.028676
15	rs2398180	0	96319940	1	2	0.70254
14	rs2401044	0	101523342	1	2	0.82768
15	rs2414178	0	52709341	1	2	0.93927
15	rs2414183	0	52808648	1	2	0.61128
15	rs2414184	0	52872361	1	2	0.12546
1	rs2433137	0	165497303	1	2	0.8746
15	rs2440315	0	52792156	1	2	0.71004
15	rs2440323	0	52776708	1	2	0.0097113
15	rs2440324	0	52774535	1	2	0.023446
15	rs2440326	0	52769539	1	2	0.44282
15	rs2440329	0	52766415	1	2	0.95703
15	rs2440335	0	52754013	1	2	0.98247
15	rs2440337	0	52749492	1	2	0.577
15	rs2440340	0	52878683	1	2	0.99798
15	rs2440341	0	52878525	1	2	0.30644
15	rs2440342	0	52731148	1	2	0.68652
15	rs2440344	0	52874652	1	2	0.55129
15	rs2440351	0	52858727	1	2	0.031254
15	rs2440354	0	52845947	1	2	0.43025
15	rs2440360	0	52838860	1	2	0.49319
15	rs2440368	0	52821575	1	2	0.64018
15	rs2440369	0	52821248	1	2	0.9498
15	rs2440373	0	52810390	1	2	0.76407
15	rs2440375	0	52801063	1	2	0.58726
15	rs2440685	0	96192331	1	2	0.84664
18	rs2447436	0	78998884	1	2	0.86078
14	rs2449560	0	56761566	1	2	0.58343
15	rs2456492	0	52829955	1	2	0.87977
15	rs2456497	0	52813513	1	2	0.9601
15	rs2456505	0	52776702	1	2	0.72272
15	rs2456510	0	52857926	1	2	0.401
15	rs2456519	0	52874518	1	2	0.71923
15	rs2456526	0	52797245	1	2	0.5451
15	rs2456538	0	52746680	1	2	0.4968
18	rs2472644	0	78994466	1	2	0.2312
18	rs2472645	0	78987053	1	2	0.92012
15	rs2577000	0	96209712	1	2	0.47084
15	rs2577001	0	96210925	1	2	0.35131
15	rs2577003	0	96257461	1	2	0.63428
15	rs2577008	0	96260251	1	2	0.59479
15	rs2577010	0	96263574	1	2	0.34858
15	rs2577012	0	96243853	1	2	0.0098835
15	rs2577023	0	96231530	1	2	0.51302
15	rs2577025	0	96214353	1	2	0.1767
15	rs2577029	0	96199411	1	2	0.027939
15	rs2577030	0	96268367	1	2	0.43305
2	rs2583016	0	181680491	1	2	0.52196
17	rs2586116	0	40349572	1	2	0.19557
15	rs2589229	0	96207122	1	2	0.71016
15	rs2589230	0	96206993	1	2	0.040028
15	rs2589237	0	96268334	1	2	0.39299
15	rs2589238	0	96267638	1	2	0.84296
15	rs2589244	0	96260000	1	2	0.64482
15	rs2589251	0	96252979	1	2	0.70265
15	rs2589252	0	96251408	1	2	0.89954
3	rs2596617	0	24181819	1	2	0.11861
3	rs2596618	0	24180015	1	2	0.060661
3	rs2596619	0	24172747	1	2	0.79577
3	rs2596620	0	24176850	1	2	0.15812
3	rs2596622	0	24163401	1	2	0.091093
3	rs2596624	0	24164713	1	2	0.64221
18	rs2612219	0	57474960	1	2	0.27907
5	rs2613197	0	93402493	1	2	0.94505
5	rs2613198	0	93403059	1	2	0.51563
18	rs2615609	0	78966006	1	2	0.58183
18	rs2615613	0	78994871	1	2	0.20829
15	rs2625526	0	71821257	1	2	0.87512
15	rs2625541	0	71806877	1	2	0.853
1	rs2651860	0	165411818	1	2	0.45584
14	rs2656108	0	56909580	1	2	0.90835
3	rs2683530	0	24170248	1	2	0.77822
3	rs2683532	0	24223651	1	2	0.49005
3	rs2683536	0	24174870	1	2	0.53996
3	rs2683540	0	24180456	1	2	0.031129
3	rs2683541	0	24181291	1	2	0.13769
3	rs2683543	0	24166159	1	2	0.70721
2	rs2696347	0	181671666	1	2	0.268
2	rs2696348	0	181671130	1	2	0.030336
5	rs269702	0	93389322	1	2	0.17981
5	rs269704	0	93395474	1	2	0.11315
5	rs269707	0	93399943	1	2	0.70419
17	rs2715553	0	40340068	1	2	0.69147
17	rs2715554	0	40332918	1	2	0.79876
15	rs2723340	0	71802737	1	2	0.096665
15	rs2723357	0	71829131	1	2	0.78705
17	rs2732783	0	40315173	1	2	0.78397
15	rs2742318	0	71811455	1	2	0.80862
14	rs2759407	0	24100738	1	2	0.313
9	rs2769194	0	74727457	1	2	0.89351
1	rs283690	0	165401520	1	2	0.56915
1	rs283694	0	165407448	1	2	0.42444
1	rs283695	0	165407262	1	2	0.323
1	rs283696	0	165406806	1	2	0.7353
1	rs283700	0	165403909	1	2	0.82465
15	rs28373067	0	96347981	1	2	0.80248
18	rs28373361	0	78927133	1	2	0.13799
15	rs28379368	0	71819793	1	2	0.52643
18	rs28379842	0	78941120	1	2	0.0055743
14	rs28391441	0	101490098	1	2	0.62483
15	rs28402890	0	96179734	1	2	0.47125
15	rs28406189	0	52853838	1	2	0.36723
15	rs28407406	0	52696873	1	2	0.039927
15	rs28415452	0	52861427	1	2	0.67051
18	rs28418715	0	78940919	1	2	0.018629
14	rs28421222	0	80447166	1	2	0.20769
15	rs28458348	0	71782946	1	2	0.8454
15	rs28475375	0	52796604	1	2	0.16536
3	rs28489004	0	24368087	1	2	0.88597
18	rs2849424	0	57519938	1	2	0.75086
18	rs2849462	0	57386889	1	2	0.73982
3	rs28513561	0	24244048	1	2	0.27638
1	rs285412	0	165474126	1	2	0.86088
1	rs285416	0	165472290	1	2	0.38102
1	rs285427	0	165456244	1	2	0.45275
1	rs285484	0	165488381	1	2	0.80833
1	rs285494	0	165492580	1	2	0.65499
1	rs285495	0	165493610	1	2	0.92682
1	rs285496	0	165494773	1	2	0.19796
1	rs285498	0	165498571	1	2	0.84476
3	rs28555477	0	24522957	1	2	0.46375
3	rs28562279	0	24597035	1	2	0.020277
15	rs28566485	0	52840285	1	2	0.60892
15	rs28572142	0	96328233	1	2	0.53851
17	rs28587471	0	40315134	1	2	0.71591
15	rs28594479	0	96082327	1	2	0.99783
15	rs28594578	0	71775343	1	2	0.67347
1	rs2859731	0	165466821	1	2	0.36229
15	rs28607015	0	96212472	1	2	0.21028
17	rs28607445	0	40353644	1	2	0.24342
15	rs28608119	0	52804438	1	2	0.25549
18	rs28609916	0	78947042	1	2	0.93445
18	rs28617328	0	57554751	1	2	0.68518
15	rs28641794	0	52759510	1	2	0.70851
15	rs28657917	0	96126333	1	2	0.819
15	rs28658243	0	52705753	1	2	0.75426
14	rs28674930	0	101462283	1	2	0.18618
15	rs28682920	0	96149700	1	2	0.473
15	rs28695864	0	52804163	1	2	0.077718
15	rs28703296	0	52762560	1	2	0.099665
14	rs28708698	0	80353355	1	2	0.65169
5	rs28709504	0	93323934	1	2	0.84593
14	rs28720033	0	80314231	1	2	0.34945
23	rs2872736	0	154110966	1	2	0.68043
15	rs28733017	0	96347626	1	2	0.21059
2	rs28832432	0	181650791	1	2	0.22816
14	rs2888002	0	80386993	1	2	0.7316
15	rs2895036	0	96140626	1	2	0.76754
14	rs2895908	0	101472993	1	2	0.71352
14	rs2895917	0	101586438	1	2	0.61309
18	rs2927255	0	78966119	1	2	0.6173
18	rs2927258	0	78994367	1	2	0.12595
18	rs2959394	0	78932381	1	2	0.92199
18	rs2974285	0	78965624	1	2	0.25512
18	rs2974286	0	78974152	1	2	0.70133
18	rs3017647	0	78922035	1	2	0.3059
18	rs3017654	0	78929382	1	2	0.18263
18	rs3017655	0	78924720	1	2	0.10283
14	rs3077392;rs5811038	0	101463854	1	2	0.18317
15	rs3080110;rs5812634;rs796203520	0	52872365	1	2	0.83757
15	rs3087532	0	71778897	1	2	0.22359
5	rs31465	0	93514015	1	2	0.76761
5	rs318103	0	93588792	1	2	0.58148
5	rs318105	0	93609450	1	2	0.016152
1	rs3215500	0	53904562	1	2	0.84662
1	rs3215856	0	165401130	1	2	0.6929
14	rs3215889	0	56801394	1	2	0.52146
14	rs3216810;rs796566890	0	24099799	1	2	0.081985
5	rs3217682	0	93411743	1	2	0.4452
7	rs339038	0	128776533	1	2	0.34394
7	rs339039	0	128776507	1	2	0.63496
7	rs339082	0	128786752	1	2	0.95809
7	rs339087	0	128783287	1	2	0.55667
15	rs34005657	0	96349384	1	2	0.31691
9	rs34012173	0	74461515	1	2	0.62264
14	rs34016104	0	80391809	1	2	0.98985
15	rs34024404	0	96234839	1	2	0.35859
15	rs34047653	0	96129061	1	2	0.91247
14	rs34057993	0	56856806	1	2	0.91787
14	rs34070453;rs397812021;rs72444704	0	56790164	1	2	0.21933
3	rs34158870	0	24242627	1	2	0.40473
5	rs34165803	0	93326604	1	2	0.66101
18	rs34175254	0	78917809	1	2	0.57616
9	rs34177511	0	74637087	1	2	0.16048
14	rs34227869	0	101459939	1	2	0.848
9	rs34273204	0	74505974	1	2	0.75269
14	rs34274220;rs397735825	0	101607129	1	2	0.12211
1	rs34290162	0	165399333	1	2	0.22022
3	rs34310298	0	23984985	1	2	0.19039
3	rs34312629	0	24038304	1	2	0.90384
15	rs34317803;rs748142568	0	96298799	1	2	0.48429
14	rs34321440;rs60072279;rs771548875	0	101479309	1	2	0.39458
1	rs34338904;rs533732005	0	165490558	1	2	0.081956
15	rs34353956	0	96338035	1	2	0.77402
15	rs34354412	0	96170455	1	2	0.6124
15	rs34380850	0	96126290	1	2	0.52876
3	rs34388564	0	24626075	1	2	0.1134
15	rs34395507	0	71802182	1	2	0.3963
3	rs34455182	0	24227112	1	2	0.30397
1	rs34533308	0	165355058	1	2	0.72085
14	rs34629257	0	101504619	1	2	0.89441
14	rs34638991	0	80400780	1	2	0.24412
15	rs34668957;rs796278526	0	96319500	1	2	0.94343
10	rs34692433	0	93103160	1	2	0.90632
15	rs34692927	0	52727251	1	2	0.037064
2	rs34697770	0	181659467	1	2	0.38021
3	rs34737237	0	24189520	1	2	0.69596
10	rs34742926	0	93165965	1	2	0.76275
3	rs34743352	0	24675381	1	2	0.33579
15	rs34758086	0	71819449	1	2	0.80367
5	rs34774872	0	93342766	1	2	0.22802
1	rs34779808	0	53916684	1	2	0.78509
15	rs34785295;rs776696340	0	96152556	1	2	0.2514
9	rs34823256;rs398011000	0	74618775	1	2	0.1435
3	rs34833017	0	24430956	1	2	0.37078
9	rs34844766;rs796532041	0	74496706	1	2	0.7136
3	rs34878263	0	24444499	1	2	0.7228
3	rs34883427;rs4024152	0	24243904	1	2	0.64702
14	rs34912392;rs398077992;rs796940387	0	101480196	1	2	0.86322
9	rs34921586	0	74539045	1	2	0.28693
14	rs34929738	0	101552996	1	2	0.20591
18	rs35002321;rs397744040	0	57528182	1	2	0.27774
14	rs35062394	0	56878203	1	2	0.54342
14	rs35063994	0	101564708	1	2	0.96625
3	rs35106928	0	24322832	1	2	0.58586
3	rs35109952;rs71057663;rs777894273	0	24261497	1	2	0.67531
14	rs35115661;rs71456206	0	80387162	1	2	0.68141
14	rs35145878	0	56839959	1	2	0.047326
15	rs35171275	0	71784723	1	2	0.42713
14	rs35180024	0	56934657	1	2	0.60628
18	rs35196996	0	57489673	1	2	0.029294
14	rs35245916	0	80171230	1	2	0.36334
9	rs35267920	0	74640483	1	2	0.89027
15	rs35296828	0	96162678	1	2	0.88393
1	rs35314517	0	53884587	1	2	0.39831
18	rs35321400;rs367821322	0	78957423	1	2	0.8394
3	rs35329851	0	24434014	1	2	0.7183
3	rs35340172	0	24406302	1	2	0.70193
15	rs35371113	0	96120432	1	2	0.18888
14	rs35420729	0	101613386	1	2	0.66716
15	rs35425294	0	52860847	1	2	0.012778
3	rs35425655	0	24155906	1	2	0.21576
9	rs35436838	0	74658994	1	2	0.08026
3	rs35441182;rs754314887	0	24183679	1	2	0.76617
2	rs35443214	0	63070112	1	2	0.044517
3	rs35447091	0	24366746	1	2	0.38083
1	rs35510703;rs532818963;rs755761277	0	165454995	1	2	0.96491
1	rs35586109	0	165493608	1	2	0.53673
14	rs35596668	0	56816884	1	2	0.81871
10	rs35627701;rs397817469	0	93125203	1	2	0.7038
15	rs35634642	0	96252718	1	2	0.7047
14	rs35648188	0	56872217	1	2	0.65795
14	rs35660835	0	56851545	1	2	0.0122
10	rs35668759	0	93080874	1	2	0.10059
3	rs35711415	0	23975311	1	2	0.86177
5	rs35725110	0	93424307	1	2	0.029965
15	rs35733131;rs398078422;rs796142086	0	96247298	1	2	0.61518
15	rs35756086	0	52731806	1	2	0.59899
3	rs35778241	0	24495987	1	2	0.50362
3	rs35810270;rs397743760;rs397876276	0	24481837	1	2	0.13292
15	rs35843292	0	96219634	1	2	0.70088
15	rs35901208	0	96178082	1	2	0.56096
3	rs35934721;rs71780556	0	24478601	1	2	0.91917
15	rs35940238	0	96256697	1	2	0.72307
3	rs35947386	0	24436878	1	2	0.958
14	rs35959024	0	101504594	1	2	0.65246
18	rs36007854	0	57431972	1	2	0.24519
15	rs36039212	0	52721275	1	2	0.8811
3	rs36098255	0	24236656	1	2	0.67802
17	rs36102671	0	40325109	1	2	6.5384e-05
18	rs36102796	0	79011041	1	2	0.35543
9	rs36113571	0	74453898	1	2	0.53383
3	rs36123656;rs397704294	0	24221352	1	2	0.43714
15	rs368290251;rs557141900	0	96215161	1	2	0.86411
14	rs368471934	0	80183084	1	2	0.60688
1	rs369755965	0	165449238	1	2	0.24265
18	rs371022438;rs5826618;rs869115261	0	78984412	1	2	0.99874
15	rs371553065	0	96156644	1	2	0.58431
18	rs371766432;rs60006879	0	79078565	1	2	0.28014
18	rs371894194	0	57549423	1	2	0.498
3	rs372092590	0	24252626	1	2	0.37534
14	rs372886523;rs763366331	0	101463844	1	2	0.11527
9	rs373246693	0	74607611	1	2	0.47932
1	rs373494	0	165496621	1	2	0.28465
18	rs373933937	0	57442243	1	2	0.42717
14	rs3742497	0	24073249	1	2	0.77682
14	rs3742498	0	24110318	1	2	0.051975
14	rs3742499	0	24117624	1	2	0.88109
15	rs3743052	0	71783525	1	2	0.66825
15	rs3743460	0	96341483	1	2	0.82642
15	rs3743462	0	96327588	1	2	0.83886
15	rs3743464	0	96322278	1	2	0.82183
15	rs3743465	0	96322153	1	2	0.65791
15	rs3743466	0	96322041	1	2	0.78705
18	rs3745069	0	57485966	1	2	0.73608
3	rs3749376	0	24496776	1	2	0.13154
9	rs3750420	0	74634466	1	2	0.46145
9	rs3750421	0	74665430	1	2	0.39733
1	rs3753897	0	165445274	1	2	0.63591
1	rs3753898	0	165447014	1	2	0.96494
15	rs375820385;rs5814712	0	96077645	1	2	0.47941
14	rs3759724	0	80383798	1	2	0.58635
18	rs3760616	0	57433695	1	2	0.093605
18	rs3760617	0	57433402	1	2	0.1316
18	rs3760620	0	57432886	1	2	0.78723
3	rs376108833	0	24431263	1	2	0.28261
14	rs376212461;rs67436998	0	56905346	1	2	0.59709
1	rs3767333	0	165403167	1	2	0.367
1	rs3767348	0	165426384	1	2	0.21306
15	rs377145375	0	96298808	1	2	0.82433
3	rs3772382	0	24143816	1	2	0.58301
5	rs3776601	0	93589737	1	2	0.34578
15	rs3784309	0	71809756	1	2	0.17029
15	rs3784310	0	71811087	1	2	0.4957
18	rs3786481	0	57443442	1	2	0.34223
18	rs3786484	0	57439232	1	2	0.43621
9	rs3793518	0	74675932	1	2	0.85695
15	rs3809557	0	96329983	1	2	0.82103
14	rs3811175	0	24114255	1	2	0.23637
14	rs3818082	0	101513322	1	2	0.56645
1	rs3820366	0	165433362	1	2	0.9325
1	rs3820367	0	165438832	1	2	0.83405
14	rs3825583	0	24114637	1	2	0.64964
15	rs3825804	0	71777666	1	2	0.90433
15	rs3833034	0	96268743	1	2	0.012704
3	rs3836253	0	24229009	1	2	0.31026
15	rs3841610;rs397841706	0	71827398	1	2	0.065991
18	rs3848480	0	78952173	1	2	0.059627
23	rs3850327	0	154115553	1	2	0.44691
3	rs3856621	0	24524737	1	2	0.66901
15	rs3858910	0	52796282	1	2	0.35579
3	rs386659385	0	24250397	1	2	0.15885
3	rs386659395	0	24434897	1	2	0.8266
5	rs386690114	0	93384880	1	2	0.46992
9	rs386735075	0	74629537	1	2	0.92532
14	rs386779212	0	80393828	1	2	0.67847
15	rs386783998	0	52714157	1	2	0.3152
15	rs386783999	0	52717179	1	2	0.64762
15	rs386784000	0	52746678	1	2	0.77354
15	rs386784003	0	52803887	1	2	0.27428
18	rs386803616	0	57535124	1	2	0.21995
23	rs386828581;rs5987212	0	154112904	1	2	0.51407
18	rs3875080	0	78990763	1	2	0.040665
18	rs3892044	0	57494005	1	2	0.4124
18	rs3893229	0	78990101	1	2	0.04044
18	rs3899444	0	57492696	1	2	0.19663
18	rs3911640	0	57425255	1	2	0.30525
18	rs3911641	0	57441352	1	2	0.57882
2	rs3916026	0	181684285	1	2	0.66425
18	rs3933778	0	78924386	1	2	0.76104
18	rs3950393	0	78934843	1	2	0.49164
18	rs3950395	0	78966098	1	2	0.24727
3	rs3951794	0	24352129	1	2	0.8576
3	rs397697693;rs55792500	0	23977012	1	2	0.28242
9	rs397703707;rs5898373	0	74675301	1	2	0.42657
15	rs397714476;rs58780691	0	71825448	1	2	0.082082
9	rs397792782;rs59567401	0	74553576	1	2	0.59218
14	rs397792881;rs398077777;rs5808893	0	56919810	1	2	0.81636
14	rs397853405;rs5807247	0	24134120	1	2	0.45767
18	rs397961695;rs58680295	0	57530761	1	2	0.30791
9	rs398010998;rs5898361;rs757361612	0	74573464	1	2	0.87405
14	rs398024575;rs71119062;rs767389932	0	24090265	1	2	0.1603
14	rs398025192;rs5808896	0	56953472	1	2	0.80668
15	rs398039312;rs5814721	0	96146671	1	2	0.074151
1	rs398049667;rs58952803	0	165384567	1	2	0.9239
3	rs398091356;rs66662709	0	24593452	1	2	0.077772
14	rs398099234;rs61208538	0	24069873	1	2	0.41695
18	rs4030861	0	78959553	1	2	0.94375
18	rs4030862	0	78974830	1	2	0.12776
18	rs4060159	0	57444115	1	2	0.66026
9	rs4090240	0	74504071	1	2	0.35859
1	rs4128488	0	145849751	1	2	0.029595
9	rs41287419	0	74686858	1	2	0.21158
3	rs4131484	0	24650222	1	2	0.37156
1	rs41315699	0	145874073	1	2	0.62052
1	rs41315701	0	145872994	1	2	0.44523
15	rs4131697	0	96347485	1	2	0.035053
15	rs4131698	0	96347544	1	2	0.7905
1	rs41424948	0	165443805	1	2	0.79855
3	rs4241524	0	24396907	1	2	0.51219
3	rs4241529	0	24689608	1	2	0.9433
5	rs424482	0	93571978	1	2	0.015923
15	rs4254271	0	52698749	1	2	0.1527
1	rs4271151	0	145834856	1	2	0.35236
15	rs4272990	0	96170783	1	2	0.025878
3	rs4273319	0	24433060	1	2	0.81445
3	rs4314114	0	24595953	1	2	0.84775
15	rs4319713	0	96100223	1	2	0.53197
3	rs4330216	0	24441941	1	2	0.49397
15	rs4335732	0	96323091	1	2	0.93456
3	rs4346501	0	24690472	1	2	0.64127
9	rs4350041	0	74438380	1	2	0.7265
3	rs4358252	0	24687875	1	2	0.24874
15	rs4374122	0	96082948	1	2	0.81055
15	rs4386090	0	96144127	1	2	0.75991
1	rs438891	0	165447721	1	2	0.18069
10	rs4405247	0	93070782	1	2	0.14316
10	rs4418728	0	93079967	1	2	0.74675
17	rs4420582	0	40361971	1	2	0.75866
3	rs4446165	0	24696419	1	2	0.22272
3	rs4472000	0	24688213	1	2	0.39283
3	rs4474983	0	24231914	1	2	0.73535
15	rs4497635	0	96081396	1	2	0.34871
15	rs4547286	0	96144173	1	2	0.31803
1	rs455696	0	165436850	1	2	0.67833
3	rs4557108	0	24428302	1	2	0.66715
15	rs4564524	0	96269447	1	2	0.97088
3	rs4566480	0	24449645	1	2	0.47511
10	rs4581378	0	93071025	1	2	0.73815
3	rs4602332	0	24405775	1	2	0.83018
15	rs4617798	0	52717255	1	2	0.14154
3	rs4624513	0	24163001	1	2	0.32805
9	rs4631535	0	74444021	1	2	0.15877
1	rs4656445	0	165375510	1	2	0.41178
1	rs4657443	0	165467094	1	2	0.01803
1	rs4657449	0	165496044	1	2	0.34846
2	rs4666572	0	181690837	1	2	0.85566
2	rs4671457	0	63119221	1	2	0.26363
18	rs471382	0	57482475	1	2	0.5461
18	rs473728	0	57529775	1	2	0.52574
9	rs4745330	0	74524641	1	2	0.71507
9	rs4745338	0	74545634	1	2	0.070607
18	rs474991	0	79004287	1	2	0.6335
15	rs4776071	0	52694765	1	2	0.62858
15	rs4776072	0	52697066	1	2	0.12573
15	rs4776075	0	52732528	1	2	0.96719
15	rs4776576	0	71806333	1	2	0.14725
15	rs4777456	0	71777728	1	2	0.18861
15	rs4777458	0	71793069	1	2	0.73285
18	rs4799001	0	79052450	1	2	0.2805
18	rs481918	0	79047431	1	2	0.4775
17	rs482284	0	40347989	1	2	0.10628
9	rs483810	0	74711746	1	2	0.066331
9	rs484568	0	74711707	1	2	0.0865
18	rs485446	0	78986681	1	2	0.034145
3	rs4858102	0	24106492	1	2	0.90192
3	rs4858106	0	24217710	1	2	0.88445
3	rs4858111	0	24233174	1	2	0.80379
3	rs4858569	0	23972823	1	2	0.26125
3	rs4858570	0	23995370	1	2	0.62286
3	rs4858580	0	24095968	1	2	0.62769
3	rs4858581	0	24162691	1	2	0.12064
3	rs4858582	0	24178030	1	2	0.6669
3	rs4858583	0	24181715	1	2	0.41229
3	rs4858584	0	24184767	1	2	0.48677
3	rs4858585	0	24187892	1	2	0.45328
3	rs4858590	0	24218872	1	2	0.14696
3	rs4858592	0	24220908	1	2	0.38201
3	rs4858593	0	24229479	1	2	0.085343
3	rs4858594	0	24232363	1	2	0.037282
3	rs4858595	0	24236822	1	2	0.32772
3	rs4858619	0	24454413	1	2	0.52966
3	rs4858629	0	24674992	1	2	0.85613
3	rs4858633	0	24689892	1	2	0.76155
18	rs487395	0	79046843	1	2	0.21692
14	rs4898917	0	56887050	1	2	0.44655
14	rs4900514	0	101504706	1	2	0.0040571
14	rs4901737	0	56780613	1	2	0.20479
14	rs4901740	0	56882117	1	2	0.082187
14	rs4901741	0	56893097	1	2	0.9307
14	rs4903909	0	80306232	1	2	0.77985
14	rs4903911	0	80358282	1	2	0.096228
14	rs4903914	0	80460654	1	2	0.071262
14	rs4906118	0	101459234	1	2	0.90004
14	rs4906123	0	101472045	1	2	0.43259
14	rs4906129	0	101504179	1	2	0.82763
14	rs4906133	0	101610760	1	2	0.66373
18	rs491165	0	57485470	1	2	0.50306
10	rs4918346	0	93129341	1	2	0.47519
10	rs4918430	0	93140046	1	2	0.71297
1	rs4926616	0	53904057	1	2	0.89252
1	rs4927043	0	53900926	1	2	0.27794
18	rs4940406	0	57444252	1	2	0.52623
18	rs496809	0	78996673	1	2	0.85937
18	rs497864	0	57449694	1	2	0.75991
14	rs4982856	0	24094003	1	2	0.56201
15	rs4984494	0	96076628	1	2	0.34104
15	rs4984499	0	96104564	1	2	0.42548
15	rs4984505	0	96148422	1	2	0.47726
15	rs4984509	0	96159671	1	2	0.48907
15	rs4984516	0	96184934	1	2	0.1046
15	rs4984530	0	96263187	1	2	0.20231
15	rs4984535	0	96301986	1	2	0.79607
15	rs4984537	0	96324087	1	2	0.75439
18	rs499548	0	79057189	1	2	0.83066
3	rs5014281	0	24435395	1	2	0.51002
17	rs5019478	0	40361919	1	2	0.56894
17	rs502041	0	40363039	1	2	0.36786
18	rs5023066	0	57497361	1	2	0.30948
18	rs506774	0	79047781	1	2	0.59647
9	rs511971	0	74702774	1	2	0.10305
9	rs514348	0	74727947	1	2	0.73951
18	rs515897	0	57542274	1	2	0.26202
18	rs522519	0	79018425	1	2	0.03991
3	rs528379725;rs79754989	0	24158438	1	2	0.28394
1	rs530536086;rs67818708;rs773514400	0	165427402	1	2	0.41344
15	rs531011548	0	96261033	1	2	0.38831
10	rs534668850;rs71979271	0	93071684	1	2	0.41991
18	rs536170	0	57527046	1	2	0.85568
18	rs536560	0	57554416	1	2	0.75034
18	rs537848407	0	78962851	1	2	0.50171
3	rs538654913	0	24218267	1	2	0.35218
18	rs538937106	0	79076904	1	2	0.93031
18	rs542856	0	57494402	1	2	0.75736
18	rs543065	0	79074733	1	2	0.2057
18	rs543259	0	57542920	1	2	0.70193
10	rs543411946;rs71028868	0	93128160	1	2	0.22766
15	rs544918743;rs67317057	0	96156641	1	2	0.796
18	rs546504	0	79020731	1	2	0.59169
9	rs546542	0	74717633	1	2	0.4504
18	rs547968	0	57543478	1	2	0.10649
18	rs549777	0	57552103	1	2	0.23241
3	rs550876232	0	24181707	1	2	0.7943
9	rs552012	0	74707612	1	2	0.031494
14	rs555833327	0	56922072	1	2	0.47908
18	rs55637714	0	79029080	1	2	0.63703
2	rs556415335;rs79343676	0	63064953	1	2	0.073064
10	rs55661575	0	93065351	1	2	0.71306
14	rs55678996	0	101462723	1	2	0.67979
3	rs55707778	0	24651654	1	2	0.22325
1	rs55710293	0	53905309	1	2	0.26053
9	rs557122	0	74722358	1	2	0.98134
1	rs55712954	0	165355765	1	2	0.52293
15	rs55781920	0	52802480	1	2	0.93396
2	rs55788149	0	63075329	1	2	0.091018
15	rs55794960	0	96277368	1	2	0.20776
18	rs558378	0	79051830	1	2	0.35117
18	rs55855238	0	57422483	1	2	0.65569
15	rs55861329	0	96304207	1	2	0.74208
9	rs55865778	0	74442867	1	2	0.30289
15	rs55917741	0	96272690	1	2	0.52835
14	rs55964922	0	101529261	1	2	0.32628
7	rs55985730	0	128776990	1	2	0.86842
3	rs56002123	0	24004803	1	2	0.83736
18	rs56007271	0	79000225	1	2	0.65298
15	rs56011340	0	96149512	1	2	0.19963
15	rs56045225	0	96232284	1	2	0.59407
15	rs56047771	0	96167568	1	2	0.34305
1	rs56057904	0	53905157	1	2	0.10486
18	rs56094304	0	57432095	1	2	0.63588
23	rs56108594	0	154090197	1	2	0.90892
5	rs56111638	0	93562955	1	2	0.35879
17	rs56124263	0	40325955	1	2	0.39456
15	rs56134834	0	96076059	1	2	0.58788
3	rs56135387	0	24585096	1	2	0.043342
15	rs56171150	0	52693349	1	2	0.74469
3	rs56204436	0	24117532	1	2	0.4273
14	rs56213983	0	101509906	1	2	0.77413
5	rs56218511	0	93359290	1	2	0.49789
18	rs562330	0	57479450	1	2	0.62552
18	rs56261635	0	57444756	1	2	0.45908
10	rs56279522	0	93086778	1	2	0.099145
9	rs56289462	0	74481700	1	2	0.9668
3	rs56293532	0	24260914	1	2	0.98487
18	rs563030	0	57539977	1	2	0.73255
14	rs56310291	0	101472483	1	2	0.092894
14	rs56315550	0	56858790	1	2	0.31833
15	rs56328766	0	71826047	1	2	0.057919
15	rs56332871	0	96171587	1	2	0.088386
14	rs56336227	0	56879174	1	2	0.61139
3	rs563372882	0	24574275	1	2	0.5185
18	rs56342234	0	78956416	1	2	0.67402
3	rs56358648	0	24693126	1	2	0.85606
1	rs56362364	0	165401163	1	2	0.22713
1	rs56385641	0	165496586	1	2	0.87671
1	rs56410028	0	165498444	1	2	0.43727
15	rs56672247	0	96336918	1	2	0.34652
15	rs56683485	0	96255721	1	2	0.52756
14	rs56801163	0	101509463	1	2	0.98455
2	rs568266315;rs61463712	0	63099831	1	2	0.63781
18	rs568573563	0	79014330	1	2	0.35537
10	rs56871408	0	93166432	1	2	0.70118
15	rs56880551	0	71782480	1	2	0.84726
3	rs56902034;rs797018538	0	24655114	1	2	0.4182
3	rs569039456	0	24574278	1	2	0.5435
18	rs56914043	0	57532300	1	2	0.73787
3	rs56976952	0	24362216	1	2	0.48947
15	rs569784908	0	52714382	1	2	0.33796
14	rs56980955	0	56846907	1	2	0.76255
1	rs569941592;rs61674130	0	53924101	1	2	0.51838
18	rs570046	0	57477200	1	2	0.3251
14	rs57007668	0	24070121	1	2	0.5348
14	rs57024833	0	80393829	1	2	0.33567
15	rs57038611	0	96285985	1	2	0.36391
5	rs57163507	0	93336123	1	2	0.81711
18	rs571718	0	57543721	1	2	0.49194
2	rs57187732	0	63130456	1	2	0.46949
14	rs57221853	0	80284555	1	2	0.089532
14	rs57264988	0	101510690	1	2	0.41139
15	rs57352458	0	96082554	1	2	0.42384
18	rs573573	0	57467368	1	2	0.17919
3	rs57433870	0	24225166	1	2	0.64788
15	rs57459772	0	96100409	1	2	0.55245
18	rs575162746	0	78980727	1	2	0.45507
10	rs57573488	0	93065117	1	2	0.7333
3	rs57622980	0	24520131	1	2	0.76472
3	rs57636178;rs796185894	0	24655372	1	2	0.94986
18	rs576498	0	57544281	1	2	0.90658
15	rs57649884	0	96138861	1	2	0.98835
14	rs57671222	0	101527536	1	2	0.17695
3	rs57739688	0	24580016	1	2	0.27054
3	rs57751578	0	24486090	1	2	0.7691
1	rs5778448	0	165402446	1	2	0.35654
3	rs57834742	0	24681631	1	2	0.87672
18	rs57840369	0	57495744	1	2	0.91264
7	rs57900069	0	128786179	1	2	0.95118
14	rs57918823	0	80140980	1	2	0.31471
18	rs580457	0	79078247	1	2	0.64336
18	rs580647	0	57466601	1	2	0.65492
15	rs5812630	0	52776387	1	2	0.014811
18	rs58128909	0	57444870	1	2	0.21741
14	rs58130266	0	101488900	1	2	0.033621
15	rs5814715	0	96118331	1	2	0.30132
15	rs5814733;rs61555419	0	96269498	1	2	0.27842
15	rs58149796	0	96283458	1	2	0.39713
18	rs582342	0	57538343	1	2	0.9146
14	rs58238413	0	24106731	1	2	0.4747
18	rs5825228;rs796409656	0	57497746	1	2	0.59569
18	rs5825230	0	57527625	1	2	0.66154
14	rs58254790	0	101528949	1	2	0.19319
14	rs58319874	0	80388182	1	2	0.69874
3	rs58388581	0	24491631	1	2	0.34161
1	rs58454821	0	165388756	1	2	0.53918
3	rs5847289	0	24390796	1	2	0.73831
14	rs58477989	0	80427303	1	2	0.20577
18	rs586259	0	57473734	1	2	0.86718
18	rs58628398	0	57554136	1	2	0.57279
14	rs58744906	0	80446950	1	2	0.0079291
9	rs58790442	0	74706850	1	2	0.1894
3	rs58887769	0	24158439	1	2	0.71633
7	rs58962274	0	128793087	1	2	0.58583
9	rs5898352;rs770145253	0	74438372	1	2	0.67976
9	rs5898372	0	74640827	1	2	0.83827
10	rs58993090	0	93071685	1	2	0.39158
18	rs59067196	0	78922084	1	2	0.79587
9	rs59160434	0	74682642	1	2	0.66355
15	rs59172601;rs796170284	0	96086805	1	2	0.90675
15	rs59198790	0	96169612	1	2	0.4917
3	rs59219485	0	24577033	1	2	0.4791
3	rs59284667	0	24181030	1	2	0.57208
3	rs59343954	0	24290568	1	2	0.60007
15	rs59384008	0	52741407	1	2	0.62028
17	rs59406133	0	40340500	1	2	0.49432
23	rs5945176	0	154117689	1	2	0.31715
23	rs5945179	0	154136844	1	2	0.090261
23	rs5945400	0	154117640	1	2	0.72072
15	rs59569753	0	52873626	1	2	0.72457
10	rs59597134	0	93082258	1	2	0.91054
3	rs59691607	0	24236749	1	2	0.57744
15	rs59772045	0	96247488	1	2	0.75915
15	rs59788501	0	96275377	1	2	0.29543
23	rs5986958	0	154125011	1	2	0.051828
23	rs5986960	0	154139774	1	2	0.98751
23	rs5987211	0	154110585	1	2	0.38512
23	rs5987213	0	154117202	1	2	0.12875
23	rs5987215	0	154135119	1	2	0.019632
23	rs5987216	0	154136803	1	2	0.044772
23	rs5987218	0	154151072	1	2	0.37026
23	rs5987237	0	154300857	1	2	0.02727
15	rs59874444	0	52706869	1	2	0.11931
9	rs59894901	0	74658380	1	2	0.69321
23	rs5989605	0	154156592	1	2	0.15386
15	rs59963683	0	52718920	1	2	0.12344
3	rs60056719	0	24047171	1	2	0.4493
14	rs60097283	0	101527616	1	2	0.73723
15	rs60149011	0	96329676	1	2	0.059243
15	rs60236608	0	96271453	1	2	0.91576
10	rs60353767	0	93072306	1	2	0.45275
3	rs60435781	0	24390795	1	2	0.12817
3	rs60560161	0	24573724	1	2	0.72457
18	rs60570850;rs796578576	0	57509417	1	2	0.92978
18	rs60626363	0	57554484	1	2	0.22611
18	rs60674972;rs79545351	0	79047444	1	2	0.82573
3	rs60697221	0	24167421	1	2	0.17645
3	rs60706278	0	24059933	1	2	0.3345
18	rs60725461	0	79001055	1	2	0.2001
3	rs60750779	0	24155460	1	2	0.2363
15	rs60820098	0	52876661	1	2	0.97039
15	rs61029025	0	96298809	1	2	0.98437
1	rs61081998;rs796469907	0	53898744	1	2	0.17849
3	rs61209297	0	24415798	1	2	0.015752
18	rs612829	0	78987318	1	2	0.90366
15	rs61327535	0	52715273	1	2	0.86512
14	rs61382353	0	56970626	1	2	0.70417
2	rs61422151;rs796262344	0	63075522	1	2	0.088654
18	rs61423874	0	57400834	1	2	0.5534
9	rs61448546	0	74695514	1	2	0.082852
3	rs61505962	0	24169417	1	2	0.65285
18	rs61628120	0	79013001	1	2	0.21867
3	rs61681990	0	24604445	1	2	0.60545
15	rs61703807	0	96127470	1	2	0.98834
14	rs61744330	0	80504918	1	2	0.95964
1	rs61774833	0	53890440	1	2	0.56767
1	rs61800570	0	165355864	1	2	0.93952
1	rs61800589	0	165439439	1	2	0.51444
10	rs61861098	0	93154463	1	2	0.87843
10	rs61861102	0	93164192	1	2	0.40179
10	rs61861103	0	93167298	1	2	0.21617
10	rs61863116	0	93078631	1	2	0.60398
18	rs618953	0	57476357	1	2	0.70425
14	rs61979253	0	80491124	1	2	0.41995
14	rs61989399	0	80254483	1	2	0.37652
14	rs61991564	0	80441431	1	2	0.73863
14	rs61992175	0	101472758	1	2	0.27255
14	rs61992179	0	101504724	1	2	0.76212
14	rs61992189	0	101510600	1	2	0.98625
14	rs61992192	0	101512062	1	2	0.6041
14	rs61992228	0	101515438	1	2	0.79503
14	rs61992230	0	101526097	1	2	0.79561
14	rs61992231	0	101527499	1	2	0.69919
14	rs61992234	0	101528570	1	2	0.70928
14	rs61993961	0	101615879	1	2	0.87762
14	rs61997676	0	56883354	1	2	0.44806
14	rs61997698	0	56934032	1	2	0.5543
14	rs62000824	0	24079821	1	2	0.41814
15	rs62008579	0	96136964	1	2	0.7138
15	rs62008581	0	96140619	1	2	0.26699
15	rs62008582	0	96150307	1	2	0.5591
15	rs62009527	0	96076274	1	2	0.61931
15	rs62011468	0	96252284	1	2	0.73148
15	rs62023506	0	52830357	1	2	0.048056
15	rs62023507	0	52832622	1	2	0.29613
15	rs62023531	0	52876660	1	2	0.25421
18	rs62092476	0	57498852	1	2	0.99297
18	rs62092519	0	57534653	1	2	0.2817
18	rs62092521	0	57539024	1	2	0.064191
18	rs62093611	0	57463416	1	2	0.52685
18	rs62099349	0	79030393	1	2	0.41777
18	rs62100972	0	57408344	1	2	0.70756
18	rs62101087	0	79039276	1	2	0.53626
18	rs62101089	0	79039500	1	2	0.31276
18	rs62101090	0	79039618	1	2	0.72893
2	rs62180306	0	63106823	1	2	0.36574
2	rs62180310	0	63127080	1	2	0.69434
2	rs62190009	0	181650039	1	2	0.41216
3	rs62228828	0	24456094	1	2	0.67994
3	rs62230485	0	24666761	1	2	0.86835
3	rs62230486	0	24677704	1	2	0.65429
3	rs62230488	0	24684012	1	2	0.58892
3	rs62230489	0	24688384	1	2	0.49176
3	rs62253717	0	24224267	1	2	0.33291
3	rs62253721	0	24225591	1	2	0.67363
3	rs62253722	0	24226081	1	2	0.88052
3	rs62253752	0	24289440	1	2	0.20749
3	rs62253755	0	24297941	1	2	0.15741
3	rs62255361	0	24307932	1	2	0.19908
3	rs62255437	0	24437300	1	2	0.4215
3	rs62255836	0	24151867	1	2	0.60266
3	rs62255844	0	24168298	1	2	0.50138
[truncated: 904 more rows]
