# Supplementary material for: Retinoic acid signaling regulates spatiotemporal specification of human green and red cones
Source: PLoS Biol. 2024 Jan 11;22(1):e3002464. doi: 10.1371/journal.pbio.3002464 (PMC10783767; doi:10.1371/journal.pbio.3002464)
Supplement: S5 Data — (XLSX) [file pbio.3002464.s012.xlsx]

## Sheet: FigS2B
Figure S2B
WERI-RB-1
Sample	Read count value for normalization
WERI-RB-1 untreated	50582856
WERI-RB-1 + thyroid hormone	64569072
	Value						Value
Unique M-opsin transcript position	WERI-RB-1 untreated	WERI-RB-1 + thyroid hormone				Unique L-opsin transcript position	WERI-RB-1 untreated	WERI-RB-1 + thyroid hormone
276	93	588				254	89	93
382	97	678				360	80	97
413	139	936				391	128	139
429	120	770				407	118	120
771	107	654				749	84	107
779	79	500				757	66	79
780	79	496				758	62	79
781	79	496				759	62	79
788	82	469				766	66	82
902	49	379				880	102	49
905	43	360				883	100	43
907	55	415				885	118	55
910	47	384				888	128	47
912	47	387				890	126	47
917	48	391				895	124	48
931	71	454				901	122	71
935	71	454				905	117	71
970	113	761				940	108	113
974	119	780				944	126	119
1008	110	773				978	123	110
The plot was generated by using the opsin pileup values at each transcript position divided by the read count value for the sample.

## Sheet: FigS2H
Figure S2H
Location (um)	M cones	L cones
0
100
200	0	0
300	0	0
400	0	0
500
600
700	0	0
800
900	0	0
1000
1100
1200	0	0
1300	0	0
1400
1500
1600	191	4
1700
1800	209	4
1900
2000
2100
2200	197	2
2300	226	2
2400	278	2
2500	380	1
2600
2700	714	2
2800
2900
3000
3100	621	2
3200
3300	273	3
3400	306	2
3500	131	2
3600
3700	227	2
3800
3900	265	0
4000
4100	189	3
4200
4300
4400
4500	42	3
4600
4700	1	1
4800
4900
5000	9	3
5100	3	1
5200
5300
5400	0	0
5500	0	0
5600	0	0
5700
5800	0	0
5900
6000	0	0
6100	0	0
6200
6300	0	0
6400	0	0
6500	0	0
6600
6700
6800	0	0
6900	0	0
7000	0	0
7100	0	0
7200
7300	0	0
7400	0	0
7500	0	0
7600	0	0
7700	0	0
