# Supplementary material for: Retinoic acid signaling regulates spatiotemporal specification of human green and red cones
Source: PLoS Biol. 2024 Jan 11;22(1):e3002464. doi: 10.1371/journal.pbio.3002464 (PMC10783767; doi:10.1371/journal.pbio.3002464)
Supplement: S6 Data — (XLSX) [file pbio.3002464.s013.xlsx]

## Sheet: FigS4E, S6B
Figure S4E, S6B
Gene Name	Day 10	Day 20	Day 35	Day 69	Day 111	Day 128	Day 158	Day 173	Day 181	Day 200	Day 250
THRB	1.48885	1.75072	5.55042	30.3851	14.5223	15.5417	28.4898	16.3181	21.3698	18.0878	21.5198
THRB Standard Dev	0.0364369	0.494799	3.0948	6.2269	6.53387	4.91006	6.01584	11.9438	2.83176	3.71687	3.08019
NRL	1.84182	1.8185	1.83487	4.3549	196.005	451.207	951.382	419.411	846.146	842.439	786.515
NRL Standard Dev	0.400189	0.203781	0.426278	1.09883	111.131	62.5321	250.777	402.769	135.878	323.469	217.592
NR2F2	17.9654	24.6944	78.3994	9.54097	10.6287	8.6632	7.51505	28.4247	14.101	15.72	15.7761
NR2F2 Standard Dev	1.81772	3.32827	24.7355	1.60345	7.50716	2.90239	0.70343	23.4341	6.82775	5.90969	7.26762
NR2F2-AS1	3.6357	4.41859	14.0969	2.57106	1.89077	1.24705	1.11739	6.07048	3.23232	3.44367	3.00739
NR2F2-AS1 Standard Dev	1.05312	1.27537	4.999	1.05911	1.46025	0.513915	0.0384743	5.28881	1.14874	1.22721	1.5737
Normalized gene TPM averages and standard deviations as published in Eldred et al.
