# Supplementary material for: Retinoic acid signaling regulates spatiotemporal specification of human green and red cones
Source: PLoS Biol. 2024 Jan 11;22(1):e3002464. doi: 10.1371/journal.pbio.3002464 (PMC10783767; doi:10.1371/journal.pbio.3002464)
Supplement: S7 Data — (XLSX) [file pbio.3002464.s014.xlsx]

## Sheet: FigS7A
Fig S7A
ancestry	Indiv	gt_GT_alleles	FID	l_cone_ratio	decile	ancestry_n	ancestry_w_counts
African	12-0329	G/G	12-0329	31.4	1	8	African (n = 8)
African	12-0870	G/G	12-0870	39.4	2	8	African (n = 8)
African	12-0935	G/A	12-0935	27	1	8	African (n = 8)
African	12-1012	G/G	12-1012	60.9	6	8	African (n = 8)
African	12-1361	G/G	12-1361	56.4	5	8	African (n = 8)
African	12-1621	G/G	12-1621	58.8	5	8	African (n = 8)
African	13-1935	G/G	13-1935	58.9	6	8	African (n = 8)
African	13-1980	G/G	13-1980	37	2	8	African (n = 8)
African American	11-0241	G/G	11-0241	72	8	139	African American (n = 139)
African American	11-0246	G/G	11-0246	80.6	9	139	African American (n = 139)
African American	11-0248	G/G	11-0248	52.2	4	139	African American (n = 139)
African American	11-0253	G/G	11-0253	86.5	10	139	African American (n = 139)
African American	11-0261	G/G	11-0261	71.8	8	139	African American (n = 139)
African American	11-0262	G/A	11-0262	47.3	3	139	African American (n = 139)
African American	11-0264	G/G	11-0264	90.1	10	139	African American (n = 139)
African American	11-0270	G/G	11-0270	49	3	139	African American (n = 139)
African American	11-0273	G/G	11-0273	74.4	9	139	African American (n = 139)
African American	11-0281	G/G	11-0281	56.9	5	139	African American (n = 139)
African American	11-0282	G/A	11-0282	58.3	5	139	African American (n = 139)
African American	11-0283	G/A	11-0283	40.4	2	139	African American (n = 139)
African American	11-0290	G/G	11-0290	33.2	1	139	African American (n = 139)
African American	11-0292	G/G	11-0292	77.5	9	139	African American (n = 139)
African American	11-0293	G/A	11-0293	31.8	1	139	African American (n = 139)
African American	11-0296	G/G	11-0296	47.7	3	139	African American (n = 139)
African American	11-0297	G/G	11-0297	50.4	3	139	African American (n = 139)
African American	11-0298	G/G	11-0298	38.1	2	139	African American (n = 139)
African American	11-0299	G/G	11-0299	60.9	6	139	African American (n = 139)
African American	11-0302	G/G	11-0302	74.4	9	139	African American (n = 139)
African American	11-0305	G/G	11-0305	66.3	7	139	African American (n = 139)
African American	11-0306	G/G	11-0306	98.6	10	139	African American (n = 139)
African American	11-0307	G/G	11-0307	60.2	6	139	African American (n = 139)
African American	11-0308	G/G	11-0308	50.1	3	139	African American (n = 139)
African American	11-0309	G/G	11-0309	72.1	8	139	African American (n = 139)
African American	11-0310	G/G	11-0310	38.2	2	139	African American (n = 139)
African American	11-0311	G/G	11-0311	62.3	6	139	African American (n = 139)
African American	11-0312	G/G	11-0312	104	10	139	African American (n = 139)
African American	11-0313	G/G	11-0313	71.2	8	139	African American (n = 139)
African American	12-0316	G/G	12-0316	62.9	7	139	African American (n = 139)
African American	12-0317	G/G	12-0317	18.3	1	139	African American (n = 139)
African American	12-0325	G/G	12-0325	47.4	3	139	African American (n = 139)
African American	12-0357	G/G	12-0357	59.5	6	139	African American (n = 139)
African American	12-0358	G/G	12-0358	31.7	1	139	African American (n = 139)
African American	12-0364	G/G	12-0364	31.9	1	139	African American (n = 139)
African American	12-0369	G/G	12-0369	39.7	2	139	African American (n = 139)
African American	12-0382	G/G	12-0382	13.9	1	139	African American (n = 139)
African American	12-0441	G/G	12-0441	78.7	9	139	African American (n = 139)
African American	12-0509	G/G	12-0509	45.2	3	139	African American (n = 139)
African American	12-0613	G/G	12-0613	54.3	4	139	African American (n = 139)
African American	12-0686	G/G	12-0686	58.9	6	139	African American (n = 139)
African American	12-0738	G/G	12-0738	75.2	9	139	African American (n = 139)
African American	12-0747	G/G	12-0747	58.6	5	139	African American (n = 139)
African American	12-0778	G/G	12-0778	48.8	3	139	African American (n = 139)
African American	12-0783	G/G	12-0783	25.5	1	139	African American (n = 139)
African American	12-0811	G/G	12-0811	51.7	4	139	African American (n = 139)
African American	12-0896	G/G	12-0896	78	9	139	African American (n = 139)
African American	12-0898	G/G	12-0898	28	1	139	African American (n = 139)
African American	12-0912	G/G	12-0912	59.3	6	139	African American (n = 139)
African American	12-0941	G/G	12-0941	44.6	2	139	African American (n = 139)
African American	12-0951	G/G	12-0951	62.4	6	139	African American (n = 139)
African American	12-0999	G/G	12-0999	64.2	7	139	African American (n = 139)
African American	12-1000	G/G	12-1000	40.9	2	139	African American (n = 139)
African American	12-1015	G/G	12-1015	58.5	5	139	African American (n = 139)
African American	12-1017	G/G	12-1017	17	1	139	African American (n = 139)
African American	12-1018	G/G	12-1018	36	1	139	African American (n = 139)
African American	12-1019	G/G	12-1019	19.6	1	139	African American (n = 139)
African American	12-1021	G/G	12-1021	23.5	1	139	African American (n = 139)
African American	12-1031	G/G	12-1031	29.9	1	139	African American (n = 139)
African American	12-1042	G/A	12-1042	45.9	3	139	African American (n = 139)
African American	12-1051	G/G	12-1051	69.7	8	139	African American (n = 139)
African American	12-1052	G/G	12-1052	61.8	6	139	African American (n = 139)
African American	12-1055	G/G	12-1055	48.7	3	139	African American (n = 139)
African American	12-1057	G/G	12-1057	50.4	3	139	African American (n = 139)
African American	12-1063	G/G	12-1063	26.4	1	139	African American (n = 139)
African American	12-1064	G/G	12-1064	33.5	1	139	African American (n = 139)
African American	12-1071	G/G	12-1071	60.7	6	139	African American (n = 139)
African American	12-1072	G/G	12-1072	69.9	8	139	African American (n = 139)
African American	12-1084	G/G	12-1084	58.7	5	139	African American (n = 139)
African American	12-1091	G/G	12-1091	46.9	3	139	African American (n = 139)
African American	12-1159	G/G	12-1159	40.8	2	139	African American (n = 139)
African American	12-1173	G/G	12-1173	43.5	2	139	African American (n = 139)
African American	12-1186	G/G	12-1186	55	4	139	African American (n = 139)
African American	12-1204	G/G	12-1204	36.6	1	139	African American (n = 139)
African American	12-1206	G/G	12-1206	23	1	139	African American (n = 139)
African American	12-1232	G/G	12-1232	46.2	3	139	African American (n = 139)
African American	12-1234	G/G	12-1234	59	6	139	African American (n = 139)
African American	12-1235	G/G	12-1235	62.7	6	139	African American (n = 139)
African American	12-1238	G/G	12-1238	39.9	2	139	African American (n = 139)
African American	12-1240	G/G	12-1240	50	3	139	African American (n = 139)
African American	12-1242	G/G	12-1242	42.6	2	139	African American (n = 139)
African American	12-1256	G/G	12-1256	64.8	7	139	African American (n = 139)
African American	12-1270	G/G	12-1270	41.3	2	139	African American (n = 139)
African American	12-1272	G/A	12-1272	27.5	1	139	African American (n = 139)
African American	12-1274	G/G	12-1274	65.8	7	139	African American (n = 139)
African American	12-1280	G/G	12-1280	52.1	4	139	African American (n = 139)
African American	12-1283	G/G	12-1283	23.8	1	139	African American (n = 139)
African American	12-1288	G/G	12-1288	42.5	2	139	African American (n = 139)
African American	12-1299	G/G	12-1299	40.5	2	139	African American (n = 139)
African American	12-1335	G/G	12-1335	53	4	139	African American (n = 139)
African American	12-1340	G/G	12-1340	34.1	1	139	African American (n = 139)
African American	12-1349	G/G	12-1349	49.2	3	139	African American (n = 139)
African American	12-1355	G/G	12-1355	54.4	4	139	African American (n = 139)
African American	12-1369	G/G	12-1369	86.9	10	139	African American (n = 139)
African American	12-1370	G/G	12-1370	76.8	9	139	African American (n = 139)
African American	12-1386	G/G	12-1386	44.7	2	139	African American (n = 139)
African American	12-1425	G/G	12-1425	30.2	1	139	African American (n = 139)
African American	12-1435	G/G	12-1435	86.5	10	139	African American (n = 139)
African American	12-1474	G/G	12-1474	37.5	2	139	African American (n = 139)
African American	12-1480	G/G	12-1480	64.5	7	139	African American (n = 139)
African American	12-1481	G/G	12-1481	25.6	1	139	African American (n = 139)
African American	12-1493	G/G	12-1493	55.5	4	139	African American (n = 139)
African American	12-1497	G/G	12-1497	59.2	6	139	African American (n = 139)
African American	12-1498	G/G	12-1498	19.5	1	139	African American (n = 139)
African American	12-1504	G/G	12-1504	73.7	9	139	African American (n = 139)
African American	12-1547	G/G	12-1547	63.3	7	139	African American (n = 139)
African American	12-1552	G/G	12-1552	58.2	5	139	African American (n = 139)
African American	12-1594	G/G	12-1594	69.3	8	139	African American (n = 139)
African American	12-1596	G/G	12-1596	65.4	7	139	African American (n = 139)
African American	12-1597	G/G	12-1597	42.9	2	139	African American (n = 139)
African American	12-1690	G/A	12-1690	36	1	139	African American (n = 139)
African American	12-1692	G/G	12-1692	23.4	1	139	African American (n = 139)
African American	12-1693	G/G	12-1693	53.5	4	139	African American (n = 139)
African American	12-1699	G/G	12-1699	44.1	2	139	African American (n = 139)
African American	12-1701	G/G	12-1701	26	1	139	African American (n = 139)
African American	12-1702	G/G	12-1702	47.2	3	139	African American (n = 139)
African American	12-1752	G/G	12-1752	41.7	2	139	African American (n = 139)
African American	12-1757	G/G	12-1757	39.7	2	139	African American (n = 139)
African American	12-1759	G/G	12-1759	59.3	6	139	African American (n = 139)
African American	12-1761	G/G	12-1761	56.9	5	139	African American (n = 139)
African American	12-1779	G/G	12-1779	52.3	4	139	African American (n = 139)
African American	12-1871	G/G	12-1871	66.3	7	139	African American (n = 139)
African American	12-1875	G/G	12-1875	44.9	3	139	African American (n = 139)
African American	12-1877	G/G	12-1877	64.3	7	139	African American (n = 139)
African American	13-1888	G/G	13-1888	49.1	3	139	African American (n = 139)
African American	13-1917	G/G	13-1917	71	8	139	African American (n = 139)
African American	13-1932	G/G	13-1932	48.5	3	139	African American (n = 139)
African American	13-1975	G/G	13-1975	27	1	139	African American (n = 139)
African American	13-1990	G/G	13-1990	19	1	139	African American (n = 139)
African American	13-1992	G/G	13-1992	30.5	1	139	African American (n = 139)
African American	13-1998	G/G	13-1998	82.6	10	139	African American (n = 139)
African American	13-2007	G/G	13-2007	44.4	2	139	African American (n = 139)
African American	13-2031	G/G	13-2031	46.7	3	139	African American (n = 139)
African American	13-2073	G/G	13-2073	61.5	6	139	African American (n = 139)
African American	13-2080	G/G	13-2080	43.5	2	139	African American (n = 139)
African American	13-2084	G/G	13-2084	38.4	2	139	African American (n = 139)
African American	13-2089	G/G	13-2089	33.3	1	139	African American (n = 139)
African American	13-2095	G/G	13-2095	59.5	6	139	African American (n = 139)
African American	13-2097	G/G	13-2097	37.3	2	139	African American (n = 139)
East Asian	11-0214	G/G	11-0214	42.2	2	108	East Asian (n = 108)
East Asian	11-0218	G/G	11-0218	89.3	10	108	East Asian (n = 108)
East Asian	11-0229	G/G	11-0229	82.4	10	108	East Asian (n = 108)
East Asian	11-0249	G/G	11-0249	86.7	10	108	East Asian (n = 108)
East Asian	11-0254	G/G	11-0254	45.3	3	108	East Asian (n = 108)
East Asian	12-0323	G/G	12-0323	42.7	2	108	East Asian (n = 108)
East Asian	12-0334	G/G	12-0334	51.2	4	108	East Asian (n = 108)
East Asian	12-0337	G/G	12-0337	59	6	108	East Asian (n = 108)
East Asian	12-0359	G/G	12-0359	35	1	108	East Asian (n = 108)
East Asian	12-0368	G/G	12-0368	36.3	1	108	East Asian (n = 108)
East Asian	12-0467	G/G	12-0467	28.2	1	108	East Asian (n = 108)
East Asian	12-0468	G/G	12-0468	21.9	1	108	East Asian (n = 108)
East Asian	12-0510	G/G	12-0510	31.5	1	108	East Asian (n = 108)
East Asian	12-0517	G/G	12-0517	38.5	2	108	East Asian (n = 108)
East Asian	12-0518	G/G	12-0518	52.5	4	108	East Asian (n = 108)
East Asian	12-0532	G/G	12-0532	53.6	4	108	East Asian (n = 108)
East Asian	12-0626	G/G	12-0626	47.7	3	108	East Asian (n = 108)
East Asian	12-0630	G/G	12-0630	52.6	4	108	East Asian (n = 108)
East Asian	12-0632	G/A	12-0632	63.1	7	108	East Asian (n = 108)
East Asian	12-0643	G/G	12-0643	39.7	2	108	East Asian (n = 108)
East Asian	12-0670	G/G	12-0670	41.4	2	108	East Asian (n = 108)
East Asian	12-0674	G/G	12-0674	45.9	3	108	East Asian (n = 108)
East Asian	12-0678	G/G	12-0678	52.7	4	108	East Asian (n = 108)
East Asian	12-0684	G/G	12-0684	35.1	1	108	East Asian (n = 108)
East Asian	12-0687	G/G	12-0687	51.2	4	108	East Asian (n = 108)
East Asian	12-0715	G/G	12-0715	57.7	5	108	East Asian (n = 108)
East Asian	12-0727	G/G	12-0727	46.1	3	108	East Asian (n = 108)
East Asian	12-0728	G/G	12-0728	31.1	1	108	East Asian (n = 108)
East Asian	12-0729	G/G	12-0729	39.1	2	108	East Asian (n = 108)
East Asian	12-0748	G/G	12-0748	27	1	108	East Asian (n = 108)
East Asian	12-0756	G/G	12-0756	47.3	3	108	East Asian (n = 108)
East Asian	12-0766	G/G	12-0766	71.8	8	108	East Asian (n = 108)
East Asian	12-0768	G/G	12-0768	50.7	3	108	East Asian (n = 108)
East Asian	12-0774	G/G	12-0774	43.3	2	108	East Asian (n = 108)
East Asian	12-0779	G/G	12-0779	50.6	3	108	East Asian (n = 108)
East Asian	12-0784	G/G	12-0784	37.6	2	108	East Asian (n = 108)
East Asian	12-0792	G/G	12-0792	53.7	4	108	East Asian (n = 108)
East Asian	12-0803	G/G	12-0803	62.6	6	108	East Asian (n = 108)
East Asian	12-0871	G/A	12-0871	47.2	3	108	East Asian (n = 108)
East Asian	12-0884	G/G	12-0884	44.1	2	108	East Asian (n = 108)
East Asian	12-0897	G/G	12-0897	34	1	108	East Asian (n = 108)
East Asian	12-0902	G/G	12-0902	37.4	2	108	East Asian (n = 108)
East Asian	12-0937	G/G	12-0937	35.1	1	108	East Asian (n = 108)
East Asian	12-0944	G/G	12-0944	45.1	3	108	East Asian (n = 108)
East Asian	12-0946	G/G	12-0946	43.4	2	108	East Asian (n = 108)
East Asian	12-0954	G/G	12-0954	44.2	2	108	East Asian (n = 108)
East Asian	12-0981	G/G	12-0981	58.7	5	108	East Asian (n = 108)
East Asian	12-0986	G/G	12-0986	51.1	4	108	East Asian (n = 108)
East Asian	12-1001	G/G	12-1001	52.3	4	108	East Asian (n = 108)
East Asian	12-1022	G/G	12-1022	51.8	4	108	East Asian (n = 108)
East Asian	12-1034	G/G	12-1034	44.5	2	108	East Asian (n = 108)
East Asian	12-1104	G/G	12-1104	46.5	3	108	East Asian (n = 108)
East Asian	12-1118	G/G	12-1118	66.3	7	108	East Asian (n = 108)
East Asian	12-1130	G/G	12-1130	56.9	5	108	East Asian (n = 108)
East Asian	12-1139	G/G	12-1139	70.5	8	108	East Asian (n = 108)
East Asian	12-1140	G/G	12-1140	41	2	108	East Asian (n = 108)
East Asian	12-1156	G/G	12-1156	61.2	6	108	East Asian (n = 108)
East Asian	12-1169	G/G	12-1169	87.7	10	108	East Asian (n = 108)
East Asian	12-1187	G/G	12-1187	62.6	6	108	East Asian (n = 108)
East Asian	12-1219	G/G	12-1219	53.4	4	108	East Asian (n = 108)
East Asian	12-1421	G/G	12-1421	58.3	5	108	East Asian (n = 108)
East Asian	12-1423	G/G	12-1423	89.9	10	108	East Asian (n = 108)
East Asian	12-1432	G/G	12-1432	62	6	108	East Asian (n = 108)
East Asian	12-1434	G/G	12-1434	49.9	3	108	East Asian (n = 108)
East Asian	12-1438	G/G	12-1438	45.7	3	108	East Asian (n = 108)
East Asian	12-1439	G/G	12-1439	75.7	9	108	East Asian (n = 108)
East Asian	12-1443	G/G	12-1443	53.7	4	108	East Asian (n = 108)
East Asian	12-1460	G/G	12-1460	61.8	6	108	East Asian (n = 108)
East Asian	12-1490	G/G	12-1490	51.1	4	108	East Asian (n = 108)
East Asian	12-1494	G/G	12-1494	57.2	5	108	East Asian (n = 108)
East Asian	12-1499	G/G	12-1499	44.9	2	108	East Asian (n = 108)
East Asian	12-1502	G/G	12-1502	55.6	5	108	East Asian (n = 108)
East Asian	12-1556	G/G	12-1556	41.5	2	108	East Asian (n = 108)
East Asian	12-1558	G/G	12-1558	47.8	3	108	East Asian (n = 108)
East Asian	12-1570	G/G	12-1570	42.4	2	108	East Asian (n = 108)
East Asian	12-1571	G/G	12-1571	80.4	9	108	East Asian (n = 108)
East Asian	12-1577	G/G	12-1577	58.9	6	108	East Asian (n = 108)
East Asian	12-1581	G/G	12-1581	64.7	7	108	East Asian (n = 108)
East Asian	12-1583	G/G	12-1583	67.7	8	108	East Asian (n = 108)
East Asian	12-1585	G/G	12-1585	50	3	108	East Asian (n = 108)
East Asian	12-1589	G/G	12-1589	37.3	2	108	East Asian (n = 108)
East Asian	12-1590	G/G	12-1590	80.9	9	108	East Asian (n = 108)
East Asian	12-1639	G/G	12-1639	43.9	2	108	East Asian (n = 108)
East Asian	12-1640	G/G	12-1640	32	1	108	East Asian (n = 108)
East Asian	12-1650	G/G	12-1650	60.3	6	108	East Asian (n = 108)
East Asian	12-1775	G/G	12-1775	75.1	9	108	East Asian (n = 108)
East Asian	12-1778	G/G	12-1778	71.4	8	108	East Asian (n = 108)
East Asian	12-1800	G/G	12-1800	50.1	3	108	East Asian (n = 108)
East Asian	13-1892	G/G	13-1892	63.8	7	108	East Asian (n = 108)
East Asian	13-1915	G/G	13-1915	47.5	3	108	East Asian (n = 108)
East Asian	13-1925	G/G	13-1925	58.9	6	108	East Asian (n = 108)
East Asian	13-1972	G/G	13-1972	91	10	108	East Asian (n = 108)
East Asian	13-1982	G/G	13-1982	41.9	2	108	East Asian (n = 108)
East Asian	13-2081	G/G	13-2081	51.3	4	108	East Asian (n = 108)
East Asian	13-2101	G/G	13-2101	55.9	5	108	East Asian (n = 108)
East Asian	13-2109	G/G	13-2109	68.4	8	108	East Asian (n = 108)
East Asian	13-2111	G/G	13-2111	45.6	3	108	East Asian (n = 108)
East Asian	13-2113	G/G	13-2113	61.8	6	108	East Asian (n = 108)
East Asian	13-2114	G/G	13-2114	47.8	3	108	East Asian (n = 108)
East Asian	13-2115	G/G	13-2115	66.9	7	108	East Asian (n = 108)
East Asian	13-2116	G/G	13-2116	44.9	3	108	East Asian (n = 108)
East Asian	13-2117	G/G	13-2117	38.8	2	108	East Asian (n = 108)
East Asian	13-2118	G/G	13-2118	41.9	2	108	East Asian (n = 108)
East Asian	13-2119	G/G	13-2119	34.1	1	108	East Asian (n = 108)
East Asian	13-2122	G/G	13-2122	35.6	1	108	East Asian (n = 108)
East Asian	13-2123	G/G	13-2123	60.2	6	108	East Asian (n = 108)
East Asian	13-2134	G/G	13-2134	57.6	5	108	East Asian (n = 108)
East Asian	13-2153	G/G	13-2153	70.1	8	108	East Asian (n = 108)
European	11-0206	G/A	11-0206	21.6	1	362	European (n = 362)
European	11-0207	G/G	11-0207	67.9	8	362	European (n = 362)
European	11-0208	G/G	11-0208	64.8	7	362	European (n = 362)
European	11-0209	G/G	11-0209	111	10	362	European (n = 362)
European	11-0211	G/G	11-0211	79.6	9	362	European (n = 362)
European	11-0219	G/G	11-0219	60.2	6	362	European (n = 362)
European	11-0220	G/G	11-0220	69.9	8	362	European (n = 362)
European	11-0221	G/G	11-0221	67.4	7	362	European (n = 362)
European	11-0223	G/G	11-0223	64	7	362	European (n = 362)
European	11-0224	G/G	11-0224	59.6	6	362	European (n = 362)
European	11-0227	G/G	11-0227	92.2	10	362	European (n = 362)
European	11-0228	G/G	11-0228	109	10	362	European (n = 362)
European	11-0232	G/G	11-0232	65.3	7	362	European (n = 362)
European	11-0234	G/G	11-0234	81.3	9	362	European (n = 362)
European	11-0242	G/G	11-0242	100	10	362	European (n = 362)
European	11-0245	G/G	11-0245	80.4	9	362	European (n = 362)
European	11-0247	G/G	11-0247	55	4	362	European (n = 362)
European	11-0252	G/G	11-0252	66.5	7	362	European (n = 362)
European	11-0256	G/G	11-0256	51.9	4	362	European (n = 362)
European	11-0257	G/G	11-0257	98.8	10	362	European (n = 362)
European	11-0285	G/G	11-0285	88.4	10	362	European (n = 362)
European	11-0300	G/G	11-0300	62.7	6	362	European (n = 362)
European	11-0304	G/G	11-0304	52.8	4	362	European (n = 362)
European	12-0318	G/G	12-0318	64.8	7	362	European (n = 362)
European	12-0322	G/A	12-0322	73.8	9	362	European (n = 362)
European	12-0330	G/G	12-0330	41.6	2	362	European (n = 362)
European	12-0331	G/G	12-0331	49.7	3	362	European (n = 362)
European	12-0332	G/A	12-0332	57.9	5	362	European (n = 362)
European	12-0333	G/G	12-0333	40	2	362	European (n = 362)
European	12-0335	G/G	12-0335	63.1	7	362	European (n = 362)
European	12-0336	G/G	12-0336	87.3	10	362	European (n = 362)
European	12-0339	G/G	12-0339	71.1	8	362	European (n = 362)
European	12-0340	G/G	12-0340	77.5	9	362	European (n = 362)
European	12-0341	G/G	12-0341	63.3	7	362	European (n = 362)
European	12-0342	G/G	12-0342	73.4	9	362	European (n = 362)
European	12-0361	G/G	12-0361	59	6	362	European (n = 362)
European	12-0363	G/G	12-0363	46.9	3	362	European (n = 362)
European	12-0365	G/G	12-0365	58.9	6	362	European (n = 362)
European	12-0367	G/G	12-0367	56.7	5	362	European (n = 362)
European	12-0371	G/G	12-0371	64.4	7	362	European (n = 362)
European	12-0433	G/G	12-0433	56.7	5	362	European (n = 362)
European	12-0434	G/G	12-0434	89.2	10	362	European (n = 362)
European	12-0451	G/G	12-0451	60.8	6	362	European (n = 362)
European	12-0452	G/G	12-0452	49.5	3	362	European (n = 362)
European	12-0458	G/G	12-0458	49.7	3	362	European (n = 362)
European	12-0464	G/G	12-0464	67.1	7	362	European (n = 362)
European	12-0465	G/G	12-0465	63.3	7	362	European (n = 362)
European	12-0466	G/G	12-0466	47.7	3	362	European (n = 362)
European	12-0477	G/G	12-0477	52.1	4	362	European (n = 362)
European	12-0478	G/G	12-0478	70.4	8	362	European (n = 362)
European	12-0479	G/G	12-0479	69.9	8	362	European (n = 362)
European	12-0480	G/G	12-0480	82.2	10	362	European (n = 362)
European	12-0481	G/G	12-0481	63.6	7	362	European (n = 362)
European	12-0482	G/G	12-0482	88.6	10	362	European (n = 362)
European	12-0483	G/G	12-0483	65.7	7	362	European (n = 362)
European	12-0504	G/A	12-0504	87.3	10	362	European (n = 362)
European	12-0505	G/G	12-0505	84.8	10	362	European (n = 362)
European	12-0508	G/G	12-0508	51.2	4	362	European (n = 362)
European	12-0516	G/G	12-0516	66.2	7	362	European (n = 362)
European	12-0531	G/A	12-0531	51.5	4	362	European (n = 362)
European	12-0533	G/G	12-0533	52.4	4	362	European (n = 362)
European	12-0541	G/G	12-0541	76.8	9	362	European (n = 362)
European	12-0542	G/G	12-0542	74.5	9	362	European (n = 362)
European	12-0543	G/G	12-0543	78.7	9	362	European (n = 362)
European	12-0546	G/G	12-0546	37.9	2	362	European (n = 362)
European	12-0570	G/G	12-0570	72.4	8	362	European (n = 362)
European	12-0573	G/A	12-0573	39.1	2	362	European (n = 362)
European	12-0582	G/A	12-0582	70.5	8	362	European (n = 362)
European	12-0583	G/G	12-0583	38	2	362	European (n = 362)
European	12-0584	G/G	12-0584	54.5	4	362	European (n = 362)
European	12-0593	G/G	12-0593	56.6	5	362	European (n = 362)
European	12-0594	G/A	12-0594	34.7	1	362	European (n = 362)
European	12-0595	G/G	12-0595	50.8	4	362	European (n = 362)
European	12-0596	G/G	12-0596	73.4	9	362	European (n = 362)
European	12-0597	G/A	12-0597	54.3	4	362	European (n = 362)
European	12-0607	G/G	12-0607	78.2	9	362	European (n = 362)
European	12-0608	G/G	12-0608	42.8	2	362	European (n = 362)
European	12-0609	G/A	12-0609	38.9	2	362	European (n = 362)
European	12-0611	G/G	12-0611	61.9	6	362	European (n = 362)
European	12-0612	G/A	12-0612	52	4	362	European (n = 362)
European	12-0623	G/A	12-0623	86.7	10	362	European (n = 362)
European	12-0625	G/G	12-0625	64.2	7	362	European (n = 362)
European	12-0627	G/A	12-0627	56.4	5	362	European (n = 362)
European	12-0628	G/G	12-0628	57.4	5	362	European (n = 362)
European	12-0629	A/A	12-0629	64.5	7	362	European (n = 362)
European	12-0631	G/G	12-0631	47.5	3	362	European (n = 362)
European	12-0633	G/G	12-0633	69.3	8	362	European (n = 362)
European	12-0635	G/G	12-0635	77.3	9	362	European (n = 362)
European	12-0636	G/G	12-0636	56.2	5	362	European (n = 362)
European	12-0638	G/A	12-0638	57.5	5	362	European (n = 362)
European	12-0642	G/G	12-0642	64.3	7	362	European (n = 362)
European	12-0644	G/A	12-0644	67.5	7	362	European (n = 362)
European	12-0648	G/G	12-0648	42.6	2	362	European (n = 362)
European	12-0649	G/G	12-0649	54.5	4	362	European (n = 362)
European	12-0650	G/G	12-0650	62.7	6	362	European (n = 362)
European	12-0651	G/G	12-0651	81.5	9	362	European (n = 362)
European	12-0652	G/G	12-0652	72.3	8	362	European (n = 362)
European	12-0660	G/A	12-0660	65.2	7	362	European (n = 362)
European	12-0661	G/G	12-0661	79.8	9	362	European (n = 362)
European	12-0662	G/G	12-0662	64.3	7	362	European (n = 362)
European	12-0663	G/G	12-0663	72	8	362	European (n = 362)
European	12-0671	G/G	12-0671	69.7	8	362	European (n = 362)
European	12-0672	G/A	12-0672	65.2	7	362	European (n = 362)
European	12-0675	G/G	12-0675	88	10	362	European (n = 362)
European	12-0676	G/G	12-0676	74.5	9	362	European (n = 362)
European	12-0677	G/G	12-0677	61.7	6	362	European (n = 362)
European	12-0679	G/G	12-0679	66.4	7	362	European (n = 362)
European	12-0681	G/G	12-0681	58.1	5	362	European (n = 362)
European	12-0682	G/G	12-0682	47.5	3	362	European (n = 362)
European	12-0683	G/G	12-0683	60.5	6	362	European (n = 362)
European	12-0685	G/G	12-0685	71.9	8	362	European (n = 362)
European	12-0688	G/A	12-0688	75.4	9	362	European (n = 362)
European	12-0713	G/G	12-0713	47	3	362	European (n = 362)
European	12-0736	G/G	12-0736	55.1	4	362	European (n = 362)
European	12-0740	G/A	12-0740	61	6	362	European (n = 362)
European	12-0744	G/G	12-0744	68	8	362	European (n = 362)
European	12-0745	G/G	12-0745	87.5	10	362	European (n = 362)
European	12-0746	G/A	12-0746	46.4	3	362	European (n = 362)
European	12-0749	G/G	12-0749	55.9	5	362	European (n = 362)
European	12-0751	G/G	12-0751	59.8	6	362	European (n = 362)
European	12-0752	G/G	12-0752	60.1	6	362	European (n = 362)
European	12-0753	G/A	12-0753	41.6	2	362	European (n = 362)
European	12-0767	G/G	12-0767	75.7	9	362	European (n = 362)
European	12-0771	G/G	12-0771	68.9	8	362	European (n = 362)
European	12-0772	G/G	12-0772	72	8	362	European (n = 362)
European	12-0777	G/G	12-0777	40.6	2	362	European (n = 362)
European	12-0781	G/G	12-0781	72.5	8	362	European (n = 362)
European	12-0793	G/G	12-0793	75.6	9	362	European (n = 362)
European	12-0810	G/G	12-0810	78.1	9	362	European (n = 362)
European	12-0812	G/G	12-0812	48.5	3	362	European (n = 362)
European	12-0848	G/G	12-0848	62.6	6	362	European (n = 362)
European	12-0849	G/G	12-0849	54.3	4	362	European (n = 362)
European	12-0850	G/G	12-0850	62	6	362	European (n = 362)
European	12-0851	G/A	12-0851	76.9	9	362	European (n = 362)
European	12-0852	G/G	12-0852	50	3	362	European (n = 362)
European	12-0853	G/G	12-0853	82.2	10	362	European (n = 362)
European	12-0854	G/G	12-0854	81.4	9	362	European (n = 362)
European	12-0858	G/G	12-0858	57.6	5	362	European (n = 362)
European	12-0859	G/G	12-0859	67.9	8	362	European (n = 362)
European	12-0860	G/G	12-0860	80.4	9	362	European (n = 362)
European	12-0861	G/G	12-0861	53.4	4	362	European (n = 362)
European	12-0862	G/G	12-0862	76.5	9	362	European (n = 362)
European	12-0885	G/G	12-0885	76.8	9	362	European (n = 362)
European	12-0895	G/G	12-0895	54.1	4	362	European (n = 362)
European	12-0901	G/G	12-0901	80.5	9	362	European (n = 362)
European	12-0903	G/A	12-0903	47.5	3	362	European (n = 362)
European	12-0904	G/A	12-0904	84.8	10	362	European (n = 362)
European	12-0905	G/G	12-0905	55.6	5	362	European (n = 362)
European	12-0913	G/A	12-0913	36.4	1	362	European (n = 362)
European	12-0914	G/G	12-0914	77.2	9	362	European (n = 362)
European	12-0931	G/G	12-0931	72.3	8	362	European (n = 362)
European	12-0932	G/G	12-0932	85.9	10	362	European (n = 362)
European	12-0934	G/A	12-0934	70.4	8	362	European (n = 362)
European	12-0936	G/G	12-0936	88.4	10	362	European (n = 362)
European	12-0939	G/A	12-0939	49.4	3	362	European (n = 362)
European	12-0940	G/G	12-0940	55.2	4	362	European (n = 362)
European	12-0942	G/G	12-0942	67.1	7	362	European (n = 362)
European	12-0943	G/G	12-0943	71.8	8	362	European (n = 362)
European	12-0947	G/G	12-0947	58.7	5	362	European (n = 362)
European	12-0948	G/G	12-0948	35.1	1	362	European (n = 362)
European	12-0949	G/A	12-0949	56	5	362	European (n = 362)
European	12-0950	G/G	12-0950	74.3	9	362	European (n = 362)
European	12-0952	G/A	12-0952	36.1	1	362	European (n = 362)
European	12-0976	G/G	12-0976	62.2	6	362	European (n = 362)
European	12-0977	G/G	12-0977	54.6	4	362	European (n = 362)
European	12-0979	G/G	12-0979	35.3	1	362	European (n = 362)
European	12-0980	G/G	12-0980	52.7	4	362	European (n = 362)
European	12-0983	G/A	12-0983	57.9	5	362	European (n = 362)
European	12-0984	G/G	12-0984	66.5	7	362	European (n = 362)
European	12-0989	G/G	12-0989	69.3	8	362	European (n = 362)
European	12-0990	G/G	12-0990	35.7	1	362	European (n = 362)
European	12-0991	G/G	12-0991	69.6	8	362	European (n = 362)
European	12-0992	G/G	12-0992	52.3	4	362	European (n = 362)
European	12-0993	G/G	12-0993	72.9	8	362	European (n = 362)
European	12-0994	G/G	12-0994	55.1	4	362	European (n = 362)
European	12-0995	G/G	12-0995	60.8	6	362	European (n = 362)
European	12-0997	G/G	12-0997	44.5	2	362	European (n = 362)
European	12-0998	G/A	12-0998	62	6	362	European (n = 362)
European	12-1002	G/G	12-1002	52.4	4	362	European (n = 362)
European	12-1020	G/G	12-1020	58.1	5	362	European (n = 362)
European	12-1024	G/G	12-1024	83.4	10	362	European (n = 362)
European	12-1033	G/G	12-1033	65.8	7	362	European (n = 362)
European	12-1035	G/G	12-1035	70.9	8	362	European (n = 362)
European	12-1036	G/G	12-1036	53.1	4	362	European (n = 362)
European	12-1043	G/G	12-1043	76.1	9	362	European (n = 362)
European	12-1046	G/G	12-1046	74.3	9	362	European (n = 362)
European	12-1048	G/G	12-1048	64.4	7	362	European (n = 362)
European	12-1049	G/G	12-1049	86.5	10	362	European (n = 362)
European	12-1054	G/G	12-1054	73.9	9	362	European (n = 362)
European	12-1059	G/G	12-1059	53.9	4	362	European (n = 362)
European	12-1062	G/G	12-1062	58.2	5	362	European (n = 362)
European	12-1074	G/G	12-1074	57.4	5	362	European (n = 362)
European	12-1075	G/G	12-1075	61.1	6	362	European (n = 362)
European	12-1076	G/G	12-1076	64.9	7	362	European (n = 362)
European	12-1087	G/G	12-1087	68.6	8	362	European (n = 362)
European	12-1089	G/G	12-1089	74.2	9	362	European (n = 362)
European	12-1095	G/G	12-1095	48.5	3	362	European (n = 362)
European	12-1105	G/G	12-1105	74.4	9	362	European (n = 362)
European	12-1108	G/G	12-1108	70.5	8	362	European (n = 362)
European	12-1115	G/G	12-1115	82.6	10	362	European (n = 362)
European	12-1119	G/A	12-1119	64.7	7	362	European (n = 362)
European	12-1120	G/G	12-1120	51.2	4	362	European (n = 362)
European	12-1122	G/G	12-1122	79	9	362	European (n = 362)
European	12-1127	G/G	12-1127	53	4	362	European (n = 362)
European	12-1131	G/G	12-1131	69.1	8	362	European (n = 362)
European	12-1132	G/G	12-1132	77.1	9	362	European (n = 362)
European	12-1133	G/G	12-1133	65	7	362	European (n = 362)
European	12-1136	G/G	12-1136	34.4	1	362	European (n = 362)
European	12-1150	G/G	12-1150	59.3	6	362	European (n = 362)
European	12-1153	G/G	12-1153	32.7	1	362	European (n = 362)
European	12-1154		12-1154	43.8	2	362	European (n = 362)
European	12-1155	G/G	12-1155	55.6	5	362	European (n = 362)
European	12-1157	G/G	12-1157	69.8	8	362	European (n = 362)
European	12-1160	G/G	12-1160	76.5	9	362	European (n = 362)
European	12-1163	G/G	12-1163	43.2	2	362	European (n = 362)
European	12-1171	G/G	12-1171	63.6	7	362	European (n = 362)
European	12-1174	G/G	12-1174	28	1	362	European (n = 362)
European	12-1175	G/G	12-1175	87.5	10	362	European (n = 362)
European	12-1176	G/A	12-1176	65.3	7	362	European (n = 362)
European	12-1177	G/G	12-1177	34.8	1	362	European (n = 362)
European	12-1178	G/G	12-1178	71.6	8	362	European (n = 362)
European	12-1180	G/G	12-1180	56.4	5	362	European (n = 362)
European	12-1181	G/G	12-1181	66.8	7	362	European (n = 362)
European	12-1193	G/G	12-1193	76.9	9	362	European (n = 362)
European	12-1202	G/A	12-1202	59.1	6	362	European (n = 362)
European	12-1203	G/A	12-1203	61.3	6	362	European (n = 362)
European	12-1213	G/G	12-1213	61.3	6	362	European (n = 362)
European	12-1214	G/G	12-1214	58.9	6	362	European (n = 362)
European	12-1228	G/G	12-1228	82.5	10	362	European (n = 362)
European	12-1230	G/A	12-1230	56.8	5	362	European (n = 362)
European	12-1239	G/G	12-1239	71.3	8	362	European (n = 362)
European	12-1241	G/G	12-1241	57.6	5	362	European (n = 362)
European	12-1250	G/G	12-1250	74.5	9	362	European (n = 362)
European	12-1259	G/G	12-1259	58.6	5	362	European (n = 362)
European	12-1276	G/G	12-1276	60.8	6	362	European (n = 362)
European	12-1295	G/G	12-1295	85.3	10	362	European (n = 362)
European	12-1296	G/G	12-1296	67.1	7	362	European (n = 362)
European	12-1320	G/G	12-1320	90	10	362	European (n = 362)
European	12-1327	G/G	12-1327	78.9	9	362	European (n = 362)
European	12-1350	G/G	12-1350	47.9	3	362	European (n = 362)
European	12-1351	G/G	12-1351	72.9	8	362	European (n = 362)
European	12-1354	G/G	12-1354	63.4	7	362	European (n = 362)
European	12-1357	G/G	12-1357	58.2	5	362	European (n = 362)
European	12-1358	G/G	12-1358	69.1	8	362	European (n = 362)
European	12-1364	G/G	12-1364	77.8	9	362	European (n = 362)
European	12-1366	G/G	12-1366	68.4	8	362	European (n = 362)
European	12-1367	G/G	12-1367	67.1	7	362	European (n = 362)
European	12-1368	G/G	12-1368	67.4	7	362	European (n = 362)
European	12-1383	G/G	12-1383	72.2	8	362	European (n = 362)
European	12-1388	G/G	12-1388	51.6	4	362	European (n = 362)
European	12-1441	G/G	12-1441	85.5	10	362	European (n = 362)
European	12-1442	G/A	12-1442	66.3	7	362	European (n = 362)
European	12-1446	G/G	12-1446	65.2	7	362	European (n = 362)
European	12-1448	G/A	12-1448	42.2	2	362	European (n = 362)
European	12-1459	G/G	12-1459	69.7	8	362	European (n = 362)
European	12-1464	G/G	12-1464	64.9	7	362	European (n = 362)
European	12-1468	G/G	12-1468	58.6	5	362	European (n = 362)
European	12-1471	G/G	12-1471	73.9	9	362	European (n = 362)
European	12-1472	G/G	12-1472	46	3	362	European (n = 362)
European	12-1475	G/G	12-1475	54.3	4	362	European (n = 362)
European	12-1476	G/G	12-1476	52.3	4	362	European (n = 362)
European	12-1482	G/G	12-1482	78.5	9	362	European (n = 362)
European	12-1496	G/G	12-1496	49.1	3	362	European (n = 362)
European	12-1500	G/G	12-1500	57	5	362	European (n = 362)
European	12-1509	G/G	12-1509	65.4	7	362	European (n = 362)
European	12-1546	G/G	12-1546	62.8	7	362	European (n = 362)
European	12-1557	G/G	12-1557	48.5	3	362	European (n = 362)
European	12-1560	G/G	12-1560	51.6	4	362	European (n = 362)
European	12-1561	G/G	12-1561	64.9	7	362	European (n = 362)
European	12-1569	G/G	12-1569	63.1	7	362	European (n = 362)
European	12-1575	G/G	12-1575	87.2	10	362	European (n = 362)
European	12-1582	G/G	12-1582	62.3	6	362	European (n = 362)
European	12-1586	G/G	12-1586	56.3	5	362	European (n = 362)
European	12-1587	G/G	12-1587	58.8	5	362	European (n = 362)
European	12-1598	G/G	12-1598	65	7	362	European (n = 362)
European	12-1620	G/G	12-1620	37.3	2	362	European (n = 362)
European	12-1628	G/G	12-1628	82.4	10	362	European (n = 362)
European	12-1641	G/G	12-1641	70.5	8	362	European (n = 362)
European	12-1647	G/G	12-1647	56	5	362	European (n = 362)
European	12-1649	G/A	12-1649	73.1	8	362	European (n = 362)
European	12-1651	G/G	12-1651	61.5	6	362	European (n = 362)
European	12-1655	G/G	12-1655	60.9	6	362	European (n = 362)
European	12-1682	G/G	12-1682	57.6	5	362	European (n = 362)
European	12-1686	G/A	12-1686	71.3	8	362	European (n = 362)
European	12-1687	G/G	12-1687	66.1	7	362	European (n = 362)
European	12-1691	G/G	12-1691	73.5	9	362	European (n = 362)
European	12-1711	G/G	12-1711	70.7	8	362	European (n = 362)
European	12-1712	G/G	12-1712	87.2	10	362	European (n = 362)
European	12-1748	G/G	12-1748	75.1	9	362	European (n = 362)
European	12-1749	G/G	12-1749	84.9	10	362	European (n = 362)
European	12-1753	G/G	12-1753	84.5	10	362	European (n = 362)
European	12-1754	G/G	12-1754	67.9	8	362	European (n = 362)
European	12-1755	G/A	12-1755	67.6	8	362	European (n = 362)
European	12-1758	G/G	12-1758	64.4	7	362	European (n = 362)
European	12-1770	G/G	12-1770	94.3	10	362	European (n = 362)
European	12-1773	G/G	12-1773	51.3	4	362	European (n = 362)
European	12-1774	G/G	12-1774	63.5	7	362	European (n = 362)
European	13-1883	G/G	13-1883	73	8	362	European (n = 362)
European	13-1887	G/A	13-1887	57.9	5	362	European (n = 362)
European	13-1889	G/G	13-1889	75.1	9	362	European (n = 362)
European	13-1890	G/G	13-1890	57.7	5	362	European (n = 362)
European	13-1894	G/G	13-1894	107	10	362	European (n = 362)
European	13-1895	G/G	13-1895	88.3	10	362	European (n = 362)
European	13-1896	G/G	13-1896	83.2	10	362	European (n = 362)
European	13-1898	G/G	13-1898	52.4	4	362	European (n = 362)
European	13-1899	G/G	13-1899	82.9	10	362	European (n = 362)
European	13-1902	G/G	13-1902	77.5	9	362	European (n = 362)
European	13-1903	G/G	13-1903	68.4	8	362	European (n = 362)
European	13-1904	G/G	13-1904	72.4	8	362	European (n = 362)
European	13-1910	G/G	13-1910	71.9	8	362	European (n = 362)
European	13-1911	G/A	13-1911	64.7	7	362	European (n = 362)
European	13-1912	G/G	13-1912	40.6	2	362	European (n = 362)
European	13-1914	G/G	13-1914	73.8	9	362	European (n = 362)
European	13-1916	G/A	13-1916	52.5	4	362	European (n = 362)
European	13-1919	G/G	13-1919	76.2	9	362	European (n = 362)
European	13-1920	G/G	13-1920	88.9	10	362	European (n = 362)
European	13-1921	G/G	13-1921	71.3	8	362	European (n = 362)
European	13-1922	G/G	13-1922	58.7	5	362	European (n = 362)
European	13-1929	G/G	13-1929	57.8	5	362	European (n = 362)
European	13-1931	G/G	13-1931	60.9	6	362	European (n = 362)
European	13-1934	G/G	13-1934	67.8	8	362	European (n = 362)
European	13-1936	G/A	13-1936	53.7	4	362	European (n = 362)
European	13-1937	G/A	13-1937	80.1	9	362	European (n = 362)
European	13-1938	G/A	13-1938	58.3	5	362	European (n = 362)
European	13-1939	G/G	13-1939	83.4	10	362	European (n = 362)
European	13-1941	G/A	13-1941	97.4	10	362	European (n = 362)
European	13-1942	G/G	13-1942	61.4	6	362	European (n = 362)
European	13-1965	G/G	13-1965	78.4	9	362	European (n = 362)
European	13-1966	G/G	13-1966	79	9	362	European (n = 362)
European	13-1968	G/G	13-1968	89.2	10	362	European (n = 362)
European	13-1969	G/G	13-1969	85.5	10	362	European (n = 362)
European	13-1971	G/A	13-1971	72	8	362	European (n = 362)
European	13-1976	G/G	13-1976	58.3	5	362	European (n = 362)
European	13-1978	G/G	13-1978	56.4	5	362	European (n = 362)
European	13-1981	G/G	13-1981	72.3	8	362	European (n = 362)
European	13-1983	G/G	13-1983	61.7	6	362	European (n = 362)
European	13-1984	G/G	13-1984	97.3	10	362	European (n = 362)
European	13-1989	G/A	13-1989	37.2	2	362	European (n = 362)
European	13-1991	G/G	13-1991	48.3	3	362	European (n = 362)
European	13-1993	G/G	13-1993	80	9	362	European (n = 362)
European	13-1994	G/G	13-1994	56.8	5	362	European (n = 362)
European	13-1995	G/A	13-1995	73.3	9	362	European (n = 362)
European	13-1996	G/A	13-1996	55.2	4	362	European (n = 362)
European	13-1999	G/G	13-1999	94.5	10	362	European (n = 362)
European	13-2000	G/G	13-2000	50.4	3	362	European (n = 362)
European	13-2001	G/G	13-2001	68.7	8	362	European (n = 362)
European	13-2002	G/A	13-2002	51.7	4	362	European (n = 362)
European	13-2004	G/G	13-2004	53.4	4	362	European (n = 362)
European	13-2006	G/G	13-2006	74.1	9	362	European (n = 362)
European	13-2010	G/G	13-2010	47.9	3	362	European (n = 362)
European	13-2014	G/G	13-2014	79.8	9	362	European (n = 362)
European	13-2015	G/G	13-2015	84.2	10	362	European (n = 362)
European	13-2039	G/G	13-2039	72.6	8	362	European (n = 362)
European	13-2046	G/G	13-2046	86.7	10	362	European (n = 362)
European	13-2052	G/G	13-2052	75.9	9	362	European (n = 362)
European	13-2083	G/G	13-2083	63.3	7	362	European (n = 362)
European	13-2088	G/A	13-2088	50.7	3	362	European (n = 362)
European	13-2091	G/G	13-2091	47.9	3	362	European (n = 362)
European	13-2092	G/A	13-2092	81.3	9	362	European (n = 362)
European	13-2100	G/G	13-2100	90.5	10	362	European (n = 362)
European	13-2163	G/G	13-2163	63.8	7	362	European (n = 362)
European	13-2200	G/G	13-2200	78.0363	9	362	European (n = 362)
Latino	11-0240	G/G	11-0240	95	10	23	Latino (n = 23)
Latino	11-0274	G/G	11-0274	66.5	7	23	Latino (n = 23)
Latino	11-0276	G/G	11-0276	57.1	5	23	Latino (n = 23)
Latino	11-0277	G/G	11-0277	85.8	10	23	Latino (n = 23)
Latino	11-0288	G/G	11-0288	82.2	10	23	Latino (n = 23)
Latino	12-0326	G/G	12-0326	57.5	5	23	Latino (n = 23)
Latino	12-0370	G/G	12-0370	51.7	4	23	Latino (n = 23)
Latino	12-0572	G/G	12-0572	60.9	6	23	Latino (n = 23)
Latino	12-0641	G/G	12-0641	59.6	6	23	Latino (n = 23)
Latino	12-0739	G/A	12-0739	51.8	4	23	Latino (n = 23)
Latino	12-1003	G/G	12-1003	62.2	6	23	Latino (n = 23)
Latino	12-1023	G/G	12-1023	37.3	2	23	Latino (n = 23)
Latino	12-1045	G/G	12-1045	54.9	4	23	Latino (n = 23)
Latino	12-1191	G/G	12-1191	55.6	5	23	Latino (n = 23)
Latino	12-1216	G/G	12-1216	58.5	5	23	Latino (n = 23)
Latino	12-1217	G/G	12-1217	47.5	3	23	Latino (n = 23)
Latino	12-1437	G/G	12-1437	58.2	5	23	Latino (n = 23)
Latino	12-1489	G/G	12-1489	62.5	6	23	Latino (n = 23)
Latino	12-1688	G/G	12-1688	98	10	23	Latino (n = 23)
Latino	12-1696	G/A	12-1696	34.8	1	23	Latino (n = 23)
Latino	13-1913	G/G	13-1913	60.2	6	23	Latino (n = 23)
Latino	13-1977	G/G	13-1977	63.4	7	23	Latino (n = 23)
Latino	13-1979	G/G	13-1979	88.4	10	23	Latino (n = 23)
Native American	11-0295	G/G	11-0295	104	10	13	Native American (n = 13)
Native American	12-0432	G/G	12-0432	47.1	3	13	Native American (n = 13)
Native American	12-0474	G/G	12-0474	35.9	1	13	Native American (n = 13)
Native American	12-0548	G/G	12-0548	40.3	2	13	Native American (n = 13)
Native American	12-1501	G/G	12-1501	44.3	2	13	Native American (n = 13)
Native American	12-1510	G/G	12-1510	65.7	7	13	Native American (n = 13)
Native American	12-1511	G/G	12-1511	26.7	1	13	Native American (n = 13)
Native American	12-1513	G/G	12-1513	34.2	1	13	Native American (n = 13)
Native American	12-1554	G/G	12-1554	55.8	5	13	Native American (n = 13)
Native American	12-1555	G/G	12-1555	84.7	10	13	Native American (n = 13)
Native American	12-1562	G/G	12-1562	47.4	3	13	Native American (n = 13)
Native American	12-1772	G/G	12-1772	58	5	13	Native American (n = 13)
Native American	12-1878	G/G	12-1878	31.1	1	13	Native American (n = 13)
Other	11-0212	G/A	11-0212	66.3	7	76	Other (n = 76)
Other	11-0217	G/G	11-0217	82.8	10	76	Other (n = 76)
Other	11-0222	G/G	11-0222	60.5	6	76	Other (n = 76)
Other	11-0235	G/G	11-0235	66.4	7	76	Other (n = 76)
Other	11-0243	G/G	11-0243	92.8	10	76	Other (n = 76)
Other	11-0258	G/G	11-0258	68.2	8	76	Other (n = 76)
Other	11-0263	G/G	11-0263	104	10	76	Other (n = 76)
Other	11-0272	G/G	11-0272	61.1	6	76	Other (n = 76)
Other	11-0280	G/G	11-0280	60.9	6	76	Other (n = 76)
Other	11-0284	G/G	11-0284	81.3	9	76	Other (n = 76)
Other	11-0291	G/G	11-0291	61	6	76	Other (n = 76)
Other	11-0301	G/G	11-0301	69.7	8	76	Other (n = 76)
Other	11-0303	G/G	11-0303	87.1	10	76	Other (n = 76)
Other	11-0314	G/G	11-0314	57.5	5	76	Other (n = 76)
Other	12-0324	G/G	12-0324	51.9	4	76	Other (n = 76)
Other	12-0372	G/G	12-0372	22.2	1	76	Other (n = 76)
Other	12-0456	G/A	12-0456	58	5	76	Other (n = 76)
Other	12-0457	G/A	12-0457	30.3	1	76	Other (n = 76)
Other	12-0547	G/G	12-0547	26.3	1	76	Other (n = 76)
Other	12-0571	G/G	12-0571	68.2	8	76	Other (n = 76)
Other	12-0624	G/G	12-0624	57.6	5	76	Other (n = 76)
Other	12-0634	G/G	12-0634	38.3	2	76	Other (n = 76)
Other	12-0639	G/G	12-0639	26.6	1	76	Other (n = 76)
Other	12-0673	G/G	12-0673	45.4	3	76	Other (n = 76)
Other	12-0680	G/G	12-0680	56.2	5	76	Other (n = 76)
Other	12-0737	G/G	12-0737	50.2	3	76	Other (n = 76)
Other	12-0755	G/G	12-0755	48.3	3	76	Other (n = 76)
Other	12-0769	G/G	12-0769	68.8	8	76	Other (n = 76)
Other	12-0773	G/G	12-0773	55.2	4	76	Other (n = 76)
Other	12-0780	G/G	12-0780	39.7	2	76	Other (n = 76)
Other	12-0785	G/G	12-0785	42.2	2	76	Other (n = 76)
Other	12-0802	G/G	12-0802	62.8	6	76	Other (n = 76)
Other	12-0883	G/A	12-0883	74.3	9	76	Other (n = 76)
Other	12-0900	G/A	12-0900	54.2	4	76	Other (n = 76)
Other	12-0915	G/G	12-0915	57.4	5	76	Other (n = 76)
Other	12-0985	G/G	12-0985	64	7	76	Other (n = 76)
Other	12-0988	G/A	12-0988	49.1	3	76	Other (n = 76)
Other	12-1016	G/A	12-1016	39	2	76	Other (n = 76)
Other	12-1044	G/G	12-1044	56.5	5	76	Other (n = 76)
Other	12-1061	G/G	12-1061	34.1	1	76	Other (n = 76)
Other	12-1066	G/G	12-1066	49.5	3	76	Other (n = 76)
Other	12-1092	G/G	12-1092	29.1	1	76	Other (n = 76)
Other	12-1116	G/G	12-1116	55.6	5	76	Other (n = 76)
Other	12-1141	G/G	12-1141	59.3	6	76	Other (n = 76)
Other	12-1145	G/G	12-1145	54.4	4	76	Other (n = 76)
Other	12-1148	G/G	12-1148	38.5	2	76	Other (n = 76)
Other	12-1165	G/G	12-1165	100	10	76	Other (n = 76)
Other	12-1168	G/G	12-1168	82.4	10	76	Other (n = 76)
Other	12-1192	G/G	12-1192	66.3	7	76	Other (n = 76)
Other	12-1268	G/G	12-1268	67.7	8	76	Other (n = 76)
Other	12-1298	G/A	12-1298	33	1	76	Other (n = 76)
Other	12-1324	G/G	12-1324	60.3	6	76	Other (n = 76)
Other	12-1344	G/G	12-1344	32.4	1	76	Other (n = 76)
Other	12-1345	G/G	12-1345	49.2	3	76	Other (n = 76)
Other	12-1379	G/G	12-1379	57	5	76	Other (n = 76)
Other	12-1387	G/G	12-1387	57.1	5	76	Other (n = 76)
Other	12-1391	G/A	12-1391	52.7	4	76	Other (n = 76)
Other	12-1507	G/G	12-1507	66.3	7	76	Other (n = 76)
Other	12-1543	G/G	12-1543	41.1	2	76	Other (n = 76)
Other	12-1545	G/G	12-1545	34.3	1	76	Other (n = 76)
Other	12-1567	G/G	12-1567	54.9	4	76	Other (n = 76)
Other	12-1643	G/G	12-1643	23.2	1	76	Other (n = 76)
Other	12-1876	G/G	12-1876	56.4	5	76	Other (n = 76)
Other	13-1891	G/G	13-1891	36.3	1	76	Other (n = 76)
Other	13-1893	G/A	13-1893	45.3	3	76	Other (n = 76)
Other	13-1897	G/G	13-1897	58.3	5	76	Other (n = 76)
Other	13-1900	G/G	13-1900	59.4	6	76	Other (n = 76)
Other	13-1926	G/A	13-1926	40.5	2	76	Other (n = 76)
Other	13-1927	G/A	13-1927	78	9	76	Other (n = 76)
Other	13-1928	G/A	13-1928	72.3	8	76	Other (n = 76)
Other	13-1967	G/G	13-1967	70.5	8	76	Other (n = 76)
Other	13-2003	G/G	13-2003	58.3	5	76	Other (n = 76)
Other	13-2013	G/G	13-2013	50.8	4	76	Other (n = 76)
Other	13-2016	G/G	13-2016	51	4	76	Other (n = 76)
Other	13-2085	G/G	13-2085	47.2	3	76	Other (n = 76)
Other	13-2124	G/G	13-2124	67.8	8	76	Other (n = 76)
South Asian	12-0374	G/G	12-0374	59.5	6	9	South Asian (n = 9)
South Asian	12-1194	G/G	12-1194	27	1	9	South Asian (n = 9)
South Asian	12-1243	G/G	12-1243	31	1	9	South Asian (n = 9)
South Asian	12-1648	G/G	12-1648	46.4	3	9	South Asian (n = 9)
South Asian	12-1654	G/G	12-1654	52.5	4	9	South Asian (n = 9)
South Asian	12-1658	G/A	12-1658	73.2	8	9	South Asian (n = 9)
South Asian	13-1970	G/G	13-1970	65.5	7	9	South Asian (n = 9)
South Asian	13-2141	G/G	13-2141	62.2	6	9	South Asian (n = 9)
South Asian	13-2167	G/G	13-2167	54.8	4	9	South Asian (n = 9)

## Sheet: FigS7B
Figure S7B
Raw data is not available without controlled access, but the figure can be accessed on the GTEx portal here:
https://www.gtexportal.org/home/snp/rs36102671
